# Supplementary material for: Maternal Age at Menarche Gene Polymorphisms Are Associated with Offspring Birth Weight
Source: Life (Basel). 2023 Jul 7;13(7):1525. doi: 10.3390/life13071525 (PMC10381708; doi:10.3390/life13071525)
Supplement: Supplementary file 1 [file life-13-01525-s001.zip]

Archive with 14 entries (14 files):
- Supplementary Table S1.pdf
- Supplementary Table S10.xlsx
- Supplementary Table S11.xlsx
- Supplementary Table S12.xlsx
- Supplementary Table S13.xlsx
- Supplementary Table S14.pdf
- Supplementary Table S2.xlsx
- Supplementary Table S3.pdf
- Supplementary Table S4.pdf
- Supplementary Table S5.xlsx
- Supplementary Table S6.xlsx
- Supplementary Table S7.xlsx
- Supplementary Table S8.xlsx
- Supplementary Table S9.xlsx
