# Supplementary material for: Maternal Age at Menarche Gene Polymorphisms Are Associated with Offspring Birth Weight
Source: Life (Basel). 2023 Jul 7;13(7):1525. doi: 10.3390/life13071525 (PMC10381708; doi:10.3390/life13071525)
Supplement: Supplementary file 1 [file life-13-01525-s001.zip › Supplementary Table S10.xlsx]

## Sheet: Лист1
Supplementary Table S10. eQTL values of the SNPs in high LD (r2≥0.80) with the BW-associated SNPs
(according to Genotype-Tissue Expression (GTEx) (http://www.gtexportal.org/)) ( р <8.0E5, FDR≤0.05)
Chr	Lead SNP	Position lead SNP(hg38)	Proxy SNP	Position proxy SNP (hg38)	Distance (bp) between proxy and lead SNP	r2 between lead and proxy	D between lead and proxy	Gencode Id	Gene Symbol	p	Effect Size (β)	Tissue
1	rs1514175	74525960	rs34491268dbSNP	74521486	4474	0.81	0.96	ENSG00000162620.11	LRRIQ3	0.000054	0.23	Thyroid
1	rs1514175	74525960	rs1514177dbSNP	74525718	242	1	1	ENSG00000162620.11	LRRIQ3	0.0000023	0.25	Thyroid
1	rs1514175	74525960	rs1514176dbSNP	74525912	48	1	1	ENSG00000162620.11	LRRIQ3	0.0000039	0.25	Thyroid
1	rs1514175	74525960	rs6604867dbSNP	74526594	-634	0.89	1	ENSG00000162620.11	LRRIQ3	0.000012	0.24	Thyroid
1	rs1514175	74525960	rs6604866dbSNP	74526862	-902	0.9	1	ENSG00000162620.11	LRRIQ3	0.000012	0.24	Thyroid
1	rs1514175	74525960	rs1514174dbSNP	74527379	-1419	0.9	1	ENSG00000162620.11	LRRIQ3	0.000016	0.24	Thyroid
1	rs1514175	74525960	rs7526762dbSNP	74527634	-1674	0.89	1	ENSG00000162620.11	LRRIQ3	0.000016	0.24	Thyroid
1	rs1514175	74525960	rs4650277dbSNP	74528037	-2077	0.9	0.99	ENSG00000162620.11	LRRIQ3	0.000012	0.24	Thyroid
1	rs1514175	74525960	rs7551507dbSNP	74529541	-3581	0.88	0.99	ENSG00000162620.11	LRRIQ3	0.000021	0.24	Thyroid
1	rs1514175	74525960	rs11210476dbSNP	74529766	-3806	0.88	0.99	ENSG00000162620.11	LRRIQ3	0.000012	0.24	Thyroid
1	rs1514175	74525960	rs12042908dbSNP	74532078	-6118	0.87	0.99	ENSG00000162620.11	LRRIQ3	0.000022	0.24	Thyroid
1	rs1514175	74525960	rs2344508dbSNP	74534029	-8069	0.88	0.99	ENSG00000162620.11	LRRIQ3	0.000024	0.24	Thyroid
1	rs1514175	74525960	rs7525548dbSNP	74535790	-9830	0.88	0.99	ENSG00000162620.11	LRRIQ3	0.000013	0.24	Thyroid
1	rs1514175	74525960	rs12566985dbSNP	74536509	-10549	0.88	0.99	ENSG00000162620.11	LRRIQ3	0.000012	0.24	Thyroid
1	rs1514175	74525960	rs12041852dbSNP	74537816	-11856	0.88	0.99	ENSG00000162620.11	LRRIQ3	0.000024	0.24	Thyroid
1	rs1514175	74525960	rs12041912dbSNP	74538026	-12066	0.88	0.99	ENSG00000162620.11	LRRIQ3	0.000027	0.23	Thyroid
1	rs1514175	74525960	rs3845347dbSNP	74538364	-12404	0.88	0.99	ENSG00000162620.11	LRRIQ3	0.000027	0.23	Thyroid
1	rs1514175	74525960	rs6604872dbSNP	74538927	-12967	0.88	0.99	ENSG00000162620.11	LRRIQ3	0.000051	0.23	Thyroid
1	rs1514175	74525960	rs7520945dbSNP	74539259	-13299	0.88	0.99	ENSG00000162620.11	LRRIQ3	0.000027	0.23	Thyroid
1	rs1514175	74525960	rs7553348dbSNP	74539383	-13423	0.88	0.99	ENSG00000162620.11	LRRIQ3	0.000013	0.24	Thyroid
1	rs1514175	74525960	rs7553158dbSNP	74539554	-13594	0.88	0.99	ENSG00000162620.11	LRRIQ3	0.000019	0.24	Thyroid
								ENSG00000162620.11	LRRIQ3	0.000047	0.3	Artery - Tibial
1	rs1514175	74525960	rs3895907dbSNP	74540343	-14383	0.87	0.98	ENSG00000162620.11	LRRIQ3	0.000011	0.24	Thyroid
								ENSG00000162620.11	LRRIQ3	0.000046	0.3	Artery - Tibial
1	rs1514175	74525960	rs7514705dbSNP	74541036	-15076	0.86	0.98	ENSG00000162620.11	LRRIQ3	0.000014	0.24	Thyroid
1	rs7538038	204191898	rs7513165dbSNP	204178058	13840	0.93	0.97	ENSG00000143839.12	REN	0.000000044	0.33	Skin - Sun Exposed (Lower leg)
								ENSG00000143839.12	REN	0.0000082	-0.28	Testis
1	rs7538038	204191898	rs12040580dbSNP	204179040	12858	0.92	0.97	ENSG00000143839.12	REN	0.000000029	0.35	Skin - Sun Exposed (Lower leg)
								ENSG00000143839.12	REN	0.00001	0.48	Brain - Cortex
1	rs7538038	204191898	rs11240694dbSNP	204188845	3053	0.98	1	ENSG00000143839.12	REN	0.000000056	0.32	Skin - Sun Exposed (Lower leg)
								ENSG00000143839.12	REN	0.0000073	-0.29	Testis
1	rs7538038	204191898	rs11240695dbSNP	204189004	2894	0.98	1	ENSG00000143839.12	REN	0.000000065	0.32	Skin - Sun Exposed (Lower leg)
								ENSG00000143839.12	REN	0.000018	-0.28	Testis
1	rs7538038	204191898	rs12040249dbSNP	204189100	2798	0.82	0.99	ENSG00000143839.12	REN	0.00000000078	0.36	Skin - Sun Exposed (Lower leg)
								ENSG00000143839.12	REN	0.0000048	-0.29	Testis
								ENSG00000143839.12	REN	0.0000084	0.45	Brain - Cortex
1	rs7538038	204191898	rs34729972dbSNP	204190050	1848	0.83	1	ENSG00000143839.12	REN	0.00000013	0.35	Skin - Sun Exposed (Lower leg)
								ENSG00000143839.12	REN	0.000024	-0.33	Testis
1	rs7538038	204191898	rs4889dbSNP	204190659	1239	0.98	0.99	ENSG00000143839.12	REN	0.000000023	0.34	Skin - Sun Exposed (Lower leg)
1	rs7538038	204191898	rs7524621dbSNP	204191810	88	0.99	1	ENSG00000143839.12	REN	0.000000026	0.34	Skin - Sun Exposed (Lower leg)
1	rs7538038	204191898	rs7538055dbSNP	204191941	-43	1	1	ENSG00000143839.12	REN	0.00000008	0.32	Skin - Sun Exposed (Lower leg)
								ENSG00000143839.12	REN	0.0000034	0.47	Brain - Amygdala
1	rs7538038	204191898	rs4951316dbSNP	204192362	-464	0.99	1	ENSG00000143839.12	REN	0.00000023	0.31	Skin - Sun Exposed (Lower leg)
1	rs7538038	204191898	rs2510dbSNP	204192463	-565	0.99	1	ENSG00000143839.12	REN	0.000000087	0.32	Skin - Sun Exposed (Lower leg)
1	rs7538038	204191898	rs12097666dbSNP	204193084	-1186	0.98	0.99	ENSG00000143839.12	REN	0.00000011	0.32	Skin - Sun Exposed (Lower leg)
1	rs7538038	204191898	rs4951319dbSNP	204193102	-1204	0.98	0.99	ENSG00000143839.12	REN	0.00000011	0.32	Skin - Sun Exposed (Lower leg)
2	rs713586	24935139	rs11676272dbSNP	24918669	16470	0.93	0.97	ENSG00000138031.10	ADCY3	6.6E-41	0.71	Whole Blood
								ENSG00000138092.6	CENPO	5.1E-24	0.52	Whole Blood
								ENSG00000138031.10	ADCY3	0.000000000000002	-0.23	Nerve - Tibial
								ENSG00000138031.10	ADCY3	0.000000000000021	0.29	Artery - Tibial
								ENSG00000138092.6	CENPO	0.00000000004	-0.21	Nerve - Tibial
								ENSG00000115137.7	RBJ	0.000000000041	0.3	Whole Blood
								ENSG00000224165.1	DNAJC27-AS1	0.00000000029	-0.28	Esophagus - Muscularis
								ENSG00000138031.10	ADCY3	0.000000001	0.19	Adipose - Subcutaneous
								ENSG00000138092.6	CENPO	0.00000001	0.22	Artery - Tibial
								ENSG00000138031.10	ADCY3	0.000000028	-0.16	Skin - Sun Exposed (Lower leg)
								ENSG00000138031.10	ADCY3	0.00000005	-0.41	Cells - EBV-transformed lymphocytes
								ENSG00000138092.6	CENPO	0.000000094	0.2	Adipose - Subcutaneous
								ENSG00000138092.6	CENPO	0.0000001	0.23	Lung
								ENSG00000224165.1	DNAJC27-AS1	0.0000003	-0.34	Brain - Cerebellum
								ENSG00000224165.1	DNAJC27-AS1	0.00000069	-0.34	Pituitary
								ENSG00000138031.10	ADCY3	0.000001	-0.15	Skin - Not Sun Exposed (Suprapubic)
								ENSG00000138092.6	CENPO	0.0000011	0.23	Adipose - Visceral (Omentum)
								ENSG00000138031.10	ADCY3	0.0000014	0.18	Adipose - Visceral (Omentum)
								ENSG00000224165.1	DNAJC27-AS1	0.000003	-0.16	Nerve - Tibial
								ENSG00000138031.10	ADCY3	0.000004	0.21	Lung
								ENSG00000138031.10	ADCY3	0.0000055	0.21	Colon - Transverse
								ENSG00000084710.9	EFR3B	0.000033	-0.21	Heart - Atrial Appendage
2	rs713586	24935139	rs6746013dbSNP	24920780	14359	0.92	0.97	ENSG00000138031.10	ADCY3	4.7E-41	0.72	Whole Blood
								ENSG00000138092.6	CENPO	5.4E-24	0.52	Whole Blood
								ENSG00000138031.10	ADCY3	0.000000000000002	-0.23	Nerve - Tibial
								ENSG00000138031.10	ADCY3	0.000000000000027	0.29	Artery - Tibial
								ENSG00000115137.7	RBJ	0.000000000039	0.3	Whole Blood
								ENSG00000138092.6	CENPO	0.00000000004	-0.21	Nerve - Tibial
								ENSG00000224165.1	DNAJC27-AS1	0.00000000029	-0.28	Esophagus - Muscularis
								ENSG00000138031.10	ADCY3	0.000000001	0.19	Adipose - Subcutaneous
								ENSG00000138092.6	CENPO	0.0000000098	0.22	Artery - Tibial
								ENSG00000138031.10	ADCY3	0.000000029	-0.16	Skin - Sun Exposed (Lower leg)
								ENSG00000138031.10	ADCY3	0.00000005	-0.41	Cells - EBV-transformed lymphocytes
								ENSG00000138092.6	CENPO	0.000000091	0.24	Lung
								ENSG00000138092.6	CENPO	0.00000011	0.2	Adipose - Subcutaneous
								ENSG00000224165.1	DNAJC27-AS1	0.0000003	-0.34	Brain - Cerebellum
								ENSG00000224165.1	DNAJC27-AS1	0.00000069	-0.34	Pituitary
								ENSG00000138031.10	ADCY3	0.000001	-0.15	Skin - Not Sun Exposed (Suprapubic)
								ENSG00000138092.6	CENPO	0.0000011	0.23	Adipose - Visceral (Omentum)
								ENSG00000138031.10	ADCY3	0.0000014	0.18	Adipose - Visceral (Omentum)
								ENSG00000224165.1	DNAJC27-AS1	0.000003	-0.16	Nerve - Tibial
								ENSG00000138031.10	ADCY3	0.0000045	0.21	Lung
								ENSG00000138031.10	ADCY3	0.000017	0.2	Colon - Transverse
								ENSG00000084710.9	EFR3B	0.000033	-0.21	Heart - Atrial Appendage
2	rs713586	24935139	rs59086897dbSNP	24922304	12835	0.8	0.97	ENSG00000138031.10	ADCY3	4.1E-39	0.7	Whole Blood
								ENSG00000138092.6	CENPO	1.4E-23	0.51	Whole Blood
								ENSG00000138031.10	ADCY3	0.0000000000000066	-0.22	Nerve - Tibial
								ENSG00000138031.10	ADCY3	0.000000000000018	0.29	Artery - Tibial
								ENSG00000138092.6	CENPO	0.000000000077	-0.2	Nerve - Tibial
								ENSG00000224165.1	DNAJC27-AS1	0.00000000018	-0.28	Esophagus - Muscularis
								ENSG00000115137.7	RBJ	0.00000000022	0.28	Whole Blood
								ENSG00000138031.10	ADCY3	0.0000000015	0.19	Adipose - Subcutaneous
								ENSG00000138092.6	CENPO	0.000000018	0.22	Artery - Tibial
								ENSG00000138031.10	ADCY3	0.000000076	-0.16	Skin - Sun Exposed (Lower leg)
								ENSG00000138092.6	CENPO	0.00000013	0.23	Lung
								ENSG00000224165.1	DNAJC27-AS1	0.00000013	-0.35	Brain - Cerebellum
								ENSG00000138031.10	ADCY3	0.00000014	-0.38	Cells - EBV-transformed lymphocytes
								ENSG00000138092.6	CENPO	0.00000014	0.2	Adipose - Subcutaneous
								ENSG00000224165.1	DNAJC27-AS1	0.00000069	-0.34	Pituitary
								ENSG00000138031.10	ADCY3	0.00000099	-0.15	Skin - Not Sun Exposed (Suprapubic)
								ENSG00000138092.6	CENPO	0.0000016	0.23	Adipose - Visceral (Omentum)
								ENSG00000224165.1	DNAJC27-AS1	0.000003	-0.16	Nerve - Tibial
								ENSG00000138031.10	ADCY3	0.0000039	0.17	Adipose - Visceral (Omentum)
								ENSG00000138031.10	ADCY3	0.0000046	0.21	Lung
								ENSG00000138031.10	ADCY3	0.0000061	0.21	Colon - Transverse
2	rs713586	24935139	rs6749422dbSNP	24927142	7997	0.96	0.98	ENSG00000138031.10	ADCY3	4e-38	0.69	Whole Blood
								ENSG00000138092.6	CENPO	1.1E-22	0.5	Whole Blood
								ENSG00000138031.10	ADCY3	0.000000000000023	-0.22	Nerve - Tibial
								ENSG00000138031.10	ADCY3	0.000000000000041	0.28	Artery - Tibial
								ENSG00000115137.7	RBJ	0.00000000011	0.29	Whole Blood
								ENSG00000138092.6	CENPO	0.00000000019	-0.2	Nerve - Tibial
								ENSG00000138031.10	ADCY3	0.00000000025	0.2	Adipose - Subcutaneous
								ENSG00000224165.1	DNAJC27-AS1	0.0000000015	-0.27	Esophagus - Muscularis
								ENSG00000138092.6	CENPO	0.0000000081	0.22	Artery - Tibial
								ENSG00000138031.10	ADCY3	0.000000026	-0.42	Cells - EBV-transformed lymphocytes
								ENSG00000138092.6	CENPO	0.00000006	0.2	Adipose - Subcutaneous
								ENSG00000138092.6	CENPO	0.000000081	0.23	Lung
								ENSG00000138031.10	ADCY3	0.00000018	-0.15	Skin - Sun Exposed (Lower leg)
								ENSG00000224165.1	DNAJC27-AS1	0.00000043	-0.32	Brain - Cerebellum
								ENSG00000224165.1	DNAJC27-AS1	0.0000012	-0.33	Pituitary
								ENSG00000138092.6	CENPO	0.0000015	0.23	Adipose - Visceral (Omentum)
								ENSG00000138031.10	ADCY3	0.0000024	0.17	Adipose - Visceral (Omentum)
								ENSG00000138031.10	ADCY3	0.0000029	-0.14	Skin - Not Sun Exposed (Suprapubic)
								ENSG00000138031.10	ADCY3	0.0000035	0.21	Lung
								ENSG00000224165.1	DNAJC27-AS1	0.0000099	-0.15	Nerve - Tibial
								ENSG00000138031.10	ADCY3	0.000018	0.2	Colon - Transverse
								ENSG00000084710.9	EFR3B	0.00004	-0.21	Heart - Atrial Appendage
2	rs713586	24935139	rs6752378dbSNP	24927247	7892	0.96	0.98	ENSG00000138031.10	ADCY3	1.3E-38	0.7	Whole Blood
								ENSG00000138092.6	CENPO	8.7E-23	0.5	Whole Blood
								ENSG00000138031.10	ADCY3	0.0000000000000023	-0.23	Nerve - Tibial
								ENSG00000138031.10	ADCY3	0.000000000000077	0.28	Artery - Tibial
								ENSG00000138092.6	CENPO	0.000000000034	-0.21	Nerve - Tibial
								ENSG00000115137.7	RBJ	0.00000000016	0.29	Whole Blood
								ENSG00000138031.10	ADCY3	0.00000000084	0.19	Adipose - Subcutaneous
								ENSG00000224165.1	DNAJC27-AS1	0.0000000028	-0.26	Esophagus - Muscularis
								ENSG00000138031.10	ADCY3	0.000000026	-0.42	Cells - EBV-transformed lymphocytes
								ENSG00000138092.6	CENPO	0.00000003	0.22	Artery - Tibial
								ENSG00000138031.10	ADCY3	0.000000034	-0.16	Skin - Sun Exposed (Lower leg)
								ENSG00000138092.6	CENPO	0.00000012	0.23	Lung
								ENSG00000224165.1	DNAJC27-AS1	0.00000013	-0.35	Brain - Cerebellum
								ENSG00000138092.6	CENPO	0.00000013	0.2	Adipose - Subcutaneous
								ENSG00000224165.1	DNAJC27-AS1	0.00000069	-0.34	Pituitary
								ENSG00000138092.6	CENPO	0.00000078	0.23	Adipose - Visceral (Omentum)
								ENSG00000138031.10	ADCY3	0.0000011	-0.15	Skin - Not Sun Exposed (Suprapubic)
								ENSG00000138031.10	ADCY3	0.0000022	0.18	Adipose - Visceral (Omentum)
								ENSG00000138031.10	ADCY3	0.0000032	0.21	Lung
								ENSG00000224165.1	DNAJC27-AS1	0.00001	-0.15	Nerve - Tibial
								ENSG00000138031.10	ADCY3	0.000023	0.2	Colon - Transverse
								ENSG00000084710.9	EFR3B	0.000033	-0.21	Heart - Atrial Appendage
2	rs713586	24935139	rs10182181dbSNP	24927427	7712	0.96	0.98	ENSG00000138031.10	ADCY3	1.3E-38	0.7	Whole Blood
								ENSG00000138092.6	CENPO	8.7E-23	0.5	Whole Blood
								ENSG00000138031.10	ADCY3	0.0000000000000016	-0.23	Nerve - Tibial
								ENSG00000138031.10	ADCY3	0.00000000000011	0.28	Artery - Tibial
								ENSG00000138092.6	CENPO	0.000000000035	-0.21	Nerve - Tibial
								ENSG00000115137.7	RBJ	0.00000000016	0.29	Whole Blood
								ENSG00000138031.10	ADCY3	0.0000000017	0.19	Adipose - Subcutaneous
								ENSG00000224165.1	DNAJC27-AS1	0.0000000018	-0.27	Esophagus - Muscularis
								ENSG00000138031.10	ADCY3	0.000000026	-0.42	Cells - EBV-transformed lymphocytes
								ENSG00000138031.10	ADCY3	0.00000003	-0.16	Skin - Sun Exposed (Lower leg)
								ENSG00000138092.6	CENPO	0.000000031	0.22	Artery - Tibial
								ENSG00000224165.1	DNAJC27-AS1	0.00000013	-0.35	Brain - Cerebellum
								ENSG00000138092.6	CENPO	0.0000002	0.19	Adipose - Subcutaneous
								ENSG00000138092.6	CENPO	0.0000002	0.23	Lung
								ENSG00000224165.1	DNAJC27-AS1	0.00000069	-0.34	Pituitary
								ENSG00000138031.10	ADCY3	0.0000011	-0.15	Skin - Not Sun Exposed (Suprapubic)
								ENSG00000138092.6	CENPO	0.0000012	0.23	Adipose - Visceral (Omentum)
								ENSG00000138031.10	ADCY3	0.0000041	0.17	Adipose - Visceral (Omentum)
								ENSG00000138031.10	ADCY3	0.0000041	0.21	Lung
								ENSG00000224165.1	DNAJC27-AS1	0.000014	-0.15	Nerve - Tibial
								ENSG00000138031.10	ADCY3	0.000023	0.2	Colon - Transverse
								ENSG00000084710.9	EFR3B	0.000034	-0.21	Heart - Atrial Appendage
2	rs713586	24935139	rs10182458dbSNP	24927772	7367	0.95	0.98	ENSG00000138031.10	ADCY3	2.2E-39	0.7	Whole Blood
								ENSG00000138092.6	CENPO	5.6E-22	0.49	Whole Blood
								ENSG00000138031.10	ADCY3	0.00000000000000025	0.3	Artery - Tibial
								ENSG00000138031.10	ADCY3	0.00000000000005	-0.21	Nerve - Tibial
								ENSG00000115137.7	RBJ	0.00000000012	0.29	Whole Blood
								ENSG00000138092.6	CENPO	0.00000000015	0.25	Artery - Tibial
								ENSG00000138031.10	ADCY3	0.000000001	0.19	Adipose - Subcutaneous
								ENSG00000224165.1	DNAJC27-AS1	0.0000000016	-0.27	Esophagus - Muscularis
								ENSG00000138092.6	CENPO	0.0000000022	-0.18	Nerve - Tibial
								ENSG00000224165.1	DNAJC27-AS1	0.0000000084	-0.37	Brain - Cerebellum
								ENSG00000138031.10	ADCY3	0.000000014	-0.43	Cells - EBV-transformed lymphocytes
								ENSG00000138092.6	CENPO	0.000000033	0.2	Adipose - Subcutaneous
								ENSG00000138092.6	CENPO	0.000000063	0.23	Lung
								ENSG00000138031.10	ADCY3	0.000000099	-0.16	Skin - Sun Exposed (Lower leg)
								ENSG00000138031.10	ADCY3	0.00000027	0.19	Adipose - Visceral (Omentum)
								ENSG00000138092.6	CENPO	0.00000044	0.23	Adipose - Visceral (Omentum)
								ENSG00000224165.1	DNAJC27-AS1	0.00000088	-0.34	Pituitary
								ENSG00000138031.10	ADCY3	0.0000043	0.2	Lung
								ENSG00000138031.10	ADCY3	0.000013	-0.13	Skin - Not Sun Exposed (Suprapubic)
								ENSG00000224165.1	DNAJC27-AS1	0.000017	-0.15	Nerve - Tibial
								ENSG00000224165.1	DNAJC27-AS1	0.000018	-0.33	Brain - Cerebellar Hemisphere
								ENSG00000138031.10	ADCY3	0.000029	0.19	Colon - Transverse
								ENSG00000224165.1	DNAJC27-AS1	0.000089	-0.16	Artery - Tibial
2	rs713586	24935139	rs10185143dbSNP	24927889	7250	0.95	0.98	ENSG00000138031.10	ADCY3	1.4E-39	0.7	Whole Blood
								ENSG00000138092.6	CENPO	1.1E-21	0.49	Whole Blood
								ENSG00000138031.10	ADCY3	0.0000000000000004	0.3	Artery - Tibial
								ENSG00000138031.10	ADCY3	0.000000000000093	-0.21	Nerve - Tibial
								ENSG00000115137.7	RBJ	0.000000000072	0.29	Whole Blood
								ENSG00000138092.6	CENPO	0.00000000021	0.24	Artery - Tibial
								ENSG00000138031.10	ADCY3	0.0000000013	0.18	Adipose - Subcutaneous
								ENSG00000224165.1	DNAJC27-AS1	0.0000000014	-0.27	Esophagus - Muscularis
								ENSG00000138092.6	CENPO	0.0000000053	-0.18	Nerve - Tibial
								ENSG00000224165.1	DNAJC27-AS1	0.0000000081	-0.37	Brain - Cerebellum
								ENSG00000138031.10	ADCY3	0.00000002	-0.42	Cells - EBV-transformed lymphocytes
								ENSG00000138092.6	CENPO	0.000000082	0.19	Adipose - Subcutaneous
								ENSG00000138031.10	ADCY3	0.0000002	-0.15	Skin - Sun Exposed (Lower leg)
								ENSG00000138031.10	ADCY3	0.00000027	0.19	Adipose - Visceral (Omentum)
								ENSG00000138092.6	CENPO	0.00000036	0.22	Lung
								ENSG00000224165.1	DNAJC27-AS1	0.0000004	-0.34	Pituitary
								ENSG00000138092.6	CENPO	0.00000089	0.23	Adipose - Visceral (Omentum)
								ENSG00000138031.10	ADCY3	0.0000023	-0.14	Skin - Not Sun Exposed (Suprapubic)
								ENSG00000138031.10	ADCY3	0.000008	0.2	Lung
								ENSG00000224165.1	DNAJC27-AS1	0.000014	-0.33	Brain - Cerebellar Hemisphere
								ENSG00000224165.1	DNAJC27-AS1	0.000017	-0.15	Nerve - Tibial
								ENSG00000138031.10	ADCY3	0.000026	0.19	Colon - Transverse
								ENSG00000224165.1	DNAJC27-AS1	0.000032	-0.17	Artery - Tibial
								ENSG00000084676.11	NCOA1	0.000076	0.16	Skin - Not Sun Exposed (Suprapubic)
2	rs713586	24935139	rs2384054dbSNP	24933904	1235	0.99	1	ENSG00000138031.10	ADCY3	2.9E-38	0.71	Whole Blood
								ENSG00000138092.6	CENPO	5.3E-22	0.51	Whole Blood
								ENSG00000138031.10	ADCY3	0.0000000000000063	-0.23	Nerve - Tibial
								ENSG00000138031.10	ADCY3	0.00000000000031	0.28	Artery - Tibial
								ENSG00000138092.6	CENPO	0.00000000012	-0.2	Nerve - Tibial
								ENSG00000115137.7	RBJ	0.0000000003	0.29	Whole Blood
								ENSG00000224165.1	DNAJC27-AS1	0.0000000014	-0.27	Esophagus - Muscularis
								ENSG00000224165.1	DNAJC27-AS1	0.0000000042	-0.39	Brain - Cerebellum
								ENSG00000138092.6	CENPO	0.0000000091	0.23	Artery - Tibial
								ENSG00000138031.10	ADCY3	0.000000014	0.18	Adipose - Subcutaneous
								ENSG00000138031.10	ADCY3	0.00000015	-0.41	Cells - EBV-transformed lymphocytes
								ENSG00000138092.6	CENPO	0.00000024	0.23	Lung
								ENSG00000138031.10	ADCY3	0.0000006	0.18	Adipose - Visceral (Omentum)
								ENSG00000138031.10	ADCY3	0.00000079	-0.15	Skin - Sun Exposed (Lower leg)
								ENSG00000138092.6	CENPO	0.0000011	0.18	Adipose - Subcutaneous
								ENSG00000138092.6	CENPO	0.0000015	0.23	Adipose - Visceral (Omentum)
								ENSG00000224165.1	DNAJC27-AS1	0.0000026	-0.33	Pituitary
								ENSG00000138031.10	ADCY3	0.000004	-0.14	Skin - Not Sun Exposed (Suprapubic)
								ENSG00000224165.1	DNAJC27-AS1	0.000016	-0.15	Nerve - Tibial
								ENSG00000138031.10	ADCY3	0.000031	0.19	Lung
								ENSG00000084710.9	EFR3B	0.000031	-0.21	Heart - Atrial Appendage
								ENSG00000115138.6	POMC	0.000038	-0.34	Heart - Atrial Appendage
2	rs713586	24935139	rs713587dbSNP	24935412	-273	0.99	1	ENSG00000138031.10	ADCY3	7.8E-38	0.71	Whole Blood
								ENSG00000138092.6	CENPO	4.6E-22	0.51	Whole Blood
								ENSG00000138031.10	ADCY3	0.0000000000000039	-0.23	Nerve - Tibial
								ENSG00000138031.10	ADCY3	0.00000000000037	0.28	Artery - Tibial
								ENSG00000138092.6	CENPO	0.00000000019	-0.2	Nerve - Tibial
								ENSG00000115137.7	RBJ	0.00000000034	0.29	Whole Blood
								ENSG00000224165.1	DNAJC27-AS1	0.0000000013	-0.27	Esophagus - Muscularis
								ENSG00000224165.1	DNAJC27-AS1	0.0000000042	-0.39	Brain - Cerebellum
								ENSG00000138092.6	CENPO	0.000000011	0.23	Artery - Tibial
								ENSG00000138031.10	ADCY3	0.000000019	0.18	Adipose - Subcutaneous
								ENSG00000138031.10	ADCY3	0.00000006	-0.41	Cells - EBV-transformed lymphocytes
								ENSG00000138092.6	CENPO	0.00000008	0.24	Lung
								ENSG00000138031.10	ADCY3	0.0000006	0.18	Adipose - Visceral (Omentum)
								ENSG00000138031.10	ADCY3	0.00000064	-0.15	Skin - Sun Exposed (Lower leg)
								ENSG00000138092.6	CENPO	0.0000015	0.23	Adipose - Visceral (Omentum)
								ENSG00000138092.6	CENPO	0.0000015	0.18	Adipose - Subcutaneous
								ENSG00000224165.1	DNAJC27-AS1	0.0000026	-0.33	Pituitary
								ENSG00000138031.10	ADCY3	0.0000044	-0.14	Skin - Not Sun Exposed (Suprapubic)
								ENSG00000224165.1	DNAJC27-AS1	0.0000093	-0.15	Nerve - Tibial
								ENSG00000138031.10	ADCY3	0.000025	0.19	Lung
								ENSG00000084710.9	EFR3B	0.000048	-0.21	Heart - Atrial Appendage
2	rs713586	24935139	rs6728219dbSNP	24936303	-1164	0.89	0.99	ENSG00000138031.10	ADCY3	7.9E-33	0.68	Whole Blood
								ENSG00000138092.6	CENPO	0.0000000000000000054	0.47	Whole Blood
								ENSG00000138031.10	ADCY3	0.000000000000097	-0.22	Nerve - Tibial
								ENSG00000138031.10	ADCY3	0.0000000000012	0.28	Artery - Tibial
								ENSG00000138092.6	CENPO	0.00000000045	-0.2	Nerve - Tibial
								ENSG00000224165.1	DNAJC27-AS1	0.0000000021	-0.39	Brain - Cerebellum
								ENSG00000115137.7	RBJ	0.0000000043	0.28	Whole Blood
								ENSG00000224165.1	DNAJC27-AS1	0.000000059	-0.24	Esophagus - Muscularis
								ENSG00000138031.10	ADCY3	0.000000076	-0.42	Cells - EBV-transformed lymphocytes
								ENSG00000138092.6	CENPO	0.00000008	0.22	Artery - Tibial
								ENSG00000138031.10	ADCY3	0.00000033	0.16	Adipose - Subcutaneous
								ENSG00000138092.6	CENPO	0.00000046	0.23	Lung
								ENSG00000138031.10	ADCY3	0.000001	-0.15	Skin - Sun Exposed (Lower leg)
								ENSG00000138031.10	ADCY3	0.0000042	0.17	Adipose - Visceral (Omentum)
								ENSG00000138092.6	CENPO	0.0000059	0.17	Adipose - Subcutaneous
								ENSG00000224165.1	DNAJC27-AS1	0.0000075	-0.32	Pituitary
								ENSG00000138031.10	ADCY3	0.000012	-0.13	Skin - Not Sun Exposed (Suprapubic)
								ENSG00000138092.6	CENPO	0.000023	0.2	Adipose - Visceral (Omentum)
								ENSG00000224165.1	DNAJC27-AS1	0.000023	-0.33	Brain - Cerebellar Hemisphere
								ENSG00000224165.1	DNAJC27-AS1	0.000029	-0.15	Nerve - Tibial
								ENSG00000138031.10	ADCY3	0.000035	0.19	Lung
								ENSG00000084710.9	EFR3B	0.000039	-0.21	Heart - Atrial Appendage
2	rs713586	24935139	rs6738433dbSNP	24936632	-1493	0.89	0.99	ENSG00000138031.10	ADCY3	4e-33	0.68	Whole Blood
								ENSG00000138092.6	CENPO	0.0000000000000000027	0.47	Whole Blood
								ENSG00000138031.10	ADCY3	0.000000000000026	-0.22	Nerve - Tibial
								ENSG00000138031.10	ADCY3	0.00000000000071	0.28	Artery - Tibial
								ENSG00000138092.6	CENPO	0.00000000021	-0.2	Nerve - Tibial
								ENSG00000224165.1	DNAJC27-AS1	0.0000000014	-0.4	Brain - Cerebellum
								ENSG00000115137.7	RBJ	0.0000000044	0.27	Whole Blood
								ENSG00000138092.6	CENPO	0.000000019	0.23	Artery - Tibial
								ENSG00000224165.1	DNAJC27-AS1	0.000000027	-0.25	Esophagus - Muscularis
								ENSG00000138031.10	ADCY3	0.000000078	-0.42	Cells - EBV-transformed lymphocytes
								ENSG00000138031.10	ADCY3	0.00000028	0.16	Adipose - Subcutaneous
								ENSG00000138092.6	CENPO	0.00000074	0.22	Lung
								ENSG00000138031.10	ADCY3	0.00000086	-0.15	Skin - Sun Exposed (Lower leg)
								ENSG00000138031.10	ADCY3	0.0000043	0.17	Adipose - Visceral (Omentum)
								ENSG00000138092.6	CENPO	0.0000058	0.17	Adipose - Subcutaneous
								ENSG00000224165.1	DNAJC27-AS1	0.0000075	-0.32	Pituitary
								ENSG00000138031.10	ADCY3	0.000008	-0.14	Skin - Not Sun Exposed (Suprapubic)
								ENSG00000138092.6	CENPO	0.000018	0.2	Adipose - Visceral (Omentum)
								ENSG00000224165.1	DNAJC27-AS1	0.000018	-0.15	Nerve - Tibial
								ENSG00000224165.1	DNAJC27-AS1	0.000025	-0.33	Brain - Cerebellar Hemisphere
								ENSG00000084710.9	EFR3B	0.000035	-0.21	Heart - Atrial Appendage
								ENSG00000138031.10	ADCY3	0.00004	0.19	Lung
2	rs713586	24935139	rs10865320dbSNP	24936911	-1772	0.9	0.99	ENSG00000138031.10	ADCY3	4e-33	0.68	Whole Blood
								ENSG00000138092.6	CENPO	0.0000000000000000027	0.47	Whole Blood
								ENSG00000138031.10	ADCY3	0.000000000000097	-0.22	Nerve - Tibial
								ENSG00000138031.10	ADCY3	0.00000000000049	0.28	Artery - Tibial
								ENSG00000138092.6	CENPO	0.00000000045	-0.2	Nerve - Tibial
								ENSG00000224165.1	DNAJC27-AS1	0.0000000021	-0.39	Brain - Cerebellum
								ENSG00000115137.7	RBJ	0.0000000044	0.27	Whole Blood
								ENSG00000224165.1	DNAJC27-AS1	0.00000003	-0.25	Esophagus - Muscularis
								ENSG00000138092.6	CENPO	0.00000003	0.22	Artery - Tibial
								ENSG00000138031.10	ADCY3	0.000000078	-0.42	Cells - EBV-transformed lymphocytes
								ENSG00000138031.10	ADCY3	0.00000034	0.16	Adipose - Subcutaneous
								ENSG00000138031.10	ADCY3	0.00000068	-0.15	Skin - Sun Exposed (Lower leg)
								ENSG00000138092.6	CENPO	0.00000074	0.22	Lung
								ENSG00000138031.10	ADCY3	0.0000034	0.17	Adipose - Visceral (Omentum)
								ENSG00000138092.6	CENPO	0.0000061	0.17	Adipose - Subcutaneous
								ENSG00000224165.1	DNAJC27-AS1	0.0000075	-0.32	Pituitary
								ENSG00000138031.10	ADCY3	0.000012	-0.13	Skin - Not Sun Exposed (Suprapubic)
								ENSG00000138092.6	CENPO	0.000015	0.2	Adipose - Visceral (Omentum)
								ENSG00000224165.1	DNAJC27-AS1	0.000023	-0.33	Brain - Cerebellar Hemisphere
								ENSG00000224165.1	DNAJC27-AS1	0.000029	-0.15	Nerve - Tibial
								ENSG00000084710.9	EFR3B	0.000035	-0.21	Heart - Atrial Appendage
								ENSG00000138031.10	ADCY3	0.00004	0.19	Lung
2	rs713586	24935139	rs10865321dbSNP	24936986	-1847	0.83	1	ENSG00000138031.10	ADCY3	4e-33	0.68	Whole Blood
								ENSG00000138092.6	CENPO	0.0000000000000000027	0.47	Whole Blood
								ENSG00000138031.10	ADCY3	0.00000000000026	-0.21	Nerve - Tibial
								ENSG00000138031.10	ADCY3	0.00000000000049	0.28	Artery - Tibial
								ENSG00000224165.1	DNAJC27-AS1	0.0000000012	-0.39	Brain - Cerebellum
								ENSG00000138092.6	CENPO	0.0000000026	-0.19	Nerve - Tibial
								ENSG00000115137.7	RBJ	0.0000000044	0.27	Whole Blood
								ENSG00000138092.6	CENPO	0.00000003	0.22	Artery - Tibial
								ENSG00000224165.1	DNAJC27-AS1	0.000000039	-0.25	Esophagus - Muscularis
								ENSG00000138031.10	ADCY3	0.000000078	-0.42	Cells - EBV-transformed lymphocytes
								ENSG00000138031.10	ADCY3	0.00000031	0.16	Adipose - Subcutaneous
								ENSG00000138092.6	CENPO	0.00000074	0.22	Lung
								ENSG00000138031.10	ADCY3	0.0000012	-0.15	Skin - Sun Exposed (Lower leg)
								ENSG00000138031.10	ADCY3	0.0000034	0.17	Adipose - Visceral (Omentum)
								ENSG00000138092.6	CENPO	0.0000041	0.17	Adipose - Subcutaneous
								ENSG00000224165.1	DNAJC27-AS1	0.0000047	-0.32	Pituitary
								ENSG00000138092.6	CENPO	0.000015	0.2	Adipose - Visceral (Omentum)
								ENSG00000138031.10	ADCY3	0.000024	-0.13	Skin - Not Sun Exposed (Suprapubic)
								ENSG00000224165.1	DNAJC27-AS1	0.000026	-0.32	Brain - Cerebellar Hemisphere
								ENSG00000084710.9	EFR3B	0.000032	-0.21	Heart - Atrial Appendage
								ENSG00000138031.10	ADCY3	0.00004	0.19	Lung
								ENSG00000224165.1	DNAJC27-AS1	0.000056	-0.14	Nerve - Tibial
2	rs713586	24935139	rs10865322dbSNP	24936989	-1850	0.81	1	ENSG00000138031.10	ADCY3	4e-33	0.68	Whole Blood
								ENSG00000138092.6	CENPO	0.0000000000000000027	0.47	Whole Blood
								ENSG00000138031.10	ADCY3	0.00000000000026	-0.21	Nerve - Tibial
								ENSG00000138031.10	ADCY3	0.00000000000049	0.28	Artery - Tibial
								ENSG00000224165.1	DNAJC27-AS1	0.0000000012	-0.39	Brain - Cerebellum
								ENSG00000138092.6	CENPO	0.0000000026	-0.19	Nerve - Tibial
								ENSG00000115137.7	RBJ	0.0000000044	0.27	Whole Blood
								ENSG00000138092.6	CENPO	0.00000003	0.22	Artery - Tibial
								ENSG00000224165.1	DNAJC27-AS1	0.000000039	-0.25	Esophagus - Muscularis
								ENSG00000138031.10	ADCY3	0.000000078	-0.42	Cells - EBV-transformed lymphocytes
								ENSG00000138031.10	ADCY3	0.00000031	0.16	Adipose - Subcutaneous
								ENSG00000138092.6	CENPO	0.00000074	0.22	Lung
								ENSG00000138031.10	ADCY3	0.0000012	-0.15	Skin - Sun Exposed (Lower leg)
								ENSG00000138031.10	ADCY3	0.0000034	0.17	Adipose - Visceral (Omentum)
								ENSG00000138092.6	CENPO	0.0000041	0.17	Adipose - Subcutaneous
								ENSG00000224165.1	DNAJC27-AS1	0.0000047	-0.32	Pituitary
								ENSG00000138092.6	CENPO	0.000015	0.2	Adipose - Visceral (Omentum)
								ENSG00000138031.10	ADCY3	0.000024	-0.13	Skin - Not Sun Exposed (Suprapubic)
								ENSG00000224165.1	DNAJC27-AS1	0.000026	-0.32	Brain - Cerebellar Hemisphere
								ENSG00000084710.9	EFR3B	0.000032	-0.21	Heart - Atrial Appendage
								ENSG00000138031.10	ADCY3	0.00004	0.19	Lung
								ENSG00000224165.1	DNAJC27-AS1	0.000056	-0.14	Nerve - Tibial
2	rs713586	24935139	rs4343432dbSNP	24938367	-3228	0.88	0.99	ENSG00000138031.10	ADCY3	3.8E-33	0.68	Whole Blood
								ENSG00000138092.6	CENPO	0.0000000000000000027	0.47	Whole Blood
								ENSG00000138031.10	ADCY3	0.000000000000097	-0.22	Nerve - Tibial
								ENSG00000138031.10	ADCY3	0.00000000000051	0.28	Artery - Tibial
								ENSG00000138092.6	CENPO	0.00000000043	-0.2	Nerve - Tibial
								ENSG00000224165.1	DNAJC27-AS1	0.0000000021	-0.39	Brain - Cerebellum
								ENSG00000115137.7	RBJ	0.0000000043	0.27	Whole Blood
								ENSG00000224165.1	DNAJC27-AS1	0.00000003	-0.25	Esophagus - Muscularis
								ENSG00000138092.6	CENPO	0.000000035	0.22	Artery - Tibial
								ENSG00000138031.10	ADCY3	0.000000078	-0.42	Cells - EBV-transformed lymphocytes
								ENSG00000138031.10	ADCY3	0.00000033	0.16	Adipose - Subcutaneous
								ENSG00000138031.10	ADCY3	0.00000069	-0.15	Skin - Sun Exposed (Lower leg)
								ENSG00000138092.6	CENPO	0.00000073	0.22	Lung
								ENSG00000138031.10	ADCY3	0.0000034	0.17	Adipose - Visceral (Omentum)
								ENSG00000138092.6	CENPO	0.0000059	0.17	Adipose - Subcutaneous
								ENSG00000224165.1	DNAJC27-AS1	0.0000075	-0.32	Pituitary
								ENSG00000138031.10	ADCY3	0.000013	-0.13	Skin - Not Sun Exposed (Suprapubic)
								ENSG00000138092.6	CENPO	0.000015	0.2	Adipose - Visceral (Omentum)
								ENSG00000224165.1	DNAJC27-AS1	0.000023	-0.33	Brain - Cerebellar Hemisphere
								ENSG00000224165.1	DNAJC27-AS1	0.00003	-0.15	Nerve - Tibial
								ENSG00000084710.9	EFR3B	0.000035	-0.21	Heart - Atrial Appendage
								ENSG00000138031.10	ADCY3	0.00004	0.19	Lung
2	rs713586	24935139	rs4459693dbSNP	24938396	-3257	0.86	0.99	ENSG00000138031.10	ADCY3	3.8E-33	0.68	Whole Blood
								ENSG00000138092.6	CENPO	0.0000000000000000026	0.47	Whole Blood
								ENSG00000138031.10	ADCY3	0.0000000000001	-0.22	Nerve - Tibial
								ENSG00000138031.10	ADCY3	0.00000000000054	0.28	Artery - Tibial
								ENSG00000138092.6	CENPO	0.00000000047	-0.2	Nerve - Tibial
								ENSG00000224165.1	DNAJC27-AS1	0.0000000021	-0.39	Brain - Cerebellum
								ENSG00000115137.7	RBJ	0.0000000043	0.27	Whole Blood
								ENSG00000224165.1	DNAJC27-AS1	0.000000034	-0.25	Esophagus - Muscularis
								ENSG00000138092.6	CENPO	0.000000034	0.22	Artery - Tibial
								ENSG00000138031.10	ADCY3	0.000000071	-0.42	Cells - EBV-transformed lymphocytes
								ENSG00000138031.10	ADCY3	0.00000035	0.16	Adipose - Subcutaneous
								ENSG00000138031.10	ADCY3	0.00000073	-0.15	Skin - Sun Exposed (Lower leg)
								ENSG00000138092.6	CENPO	0.00000074	0.22	Lung
								ENSG00000138031.10	ADCY3	0.0000036	0.17	Adipose - Visceral (Omentum)
								ENSG00000138092.6	CENPO	0.0000062	0.17	Adipose - Subcutaneous
								ENSG00000224165.1	DNAJC27-AS1	0.0000073	-0.32	Pituitary
								ENSG00000138031.10	ADCY3	0.000013	-0.13	Skin - Not Sun Exposed (Suprapubic)
								ENSG00000138092.6	CENPO	0.000016	0.2	Adipose - Visceral (Omentum)
								ENSG00000224165.1	DNAJC27-AS1	0.000023	-0.33	Brain - Cerebellar Hemisphere
								ENSG00000224165.1	DNAJC27-AS1	0.00003	-0.14	Nerve - Tibial
								ENSG00000084710.9	EFR3B	0.000035	-0.21	Heart - Atrial Appendage
								ENSG00000138031.10	ADCY3	0.00004	0.19	Lung
2	rs713586	24935139	rs4430895dbSNP	24938517	-3378	0.86	0.99	ENSG00000138031.10	ADCY3	5.9E-33	0.68	Whole Blood
								ENSG00000138092.6	CENPO	7.8E-19	0.48	Whole Blood
								ENSG00000138031.10	ADCY3	0.00000000000012	-0.22	Nerve - Tibial
								ENSG00000138031.10	ADCY3	0.00000000000044	0.28	Artery - Tibial
								ENSG00000138092.6	CENPO	0.00000000072	-0.19	Nerve - Tibial
								ENSG00000224165.1	DNAJC27-AS1	0.0000000024	-0.39	Brain - Cerebellum
								ENSG00000115137.7	RBJ	0.0000000052	0.27	Whole Blood
								ENSG00000224165.1	DNAJC27-AS1	0.0000000092	-0.26	Esophagus - Muscularis
								ENSG00000138031.10	ADCY3	0.000000017	-0.44	Cells - EBV-transformed lymphocytes
								ENSG00000138092.6	CENPO	0.00000005	0.22	Artery - Tibial
								ENSG00000138031.10	ADCY3	0.00000037	-0.15	Skin - Sun Exposed (Lower leg)
								ENSG00000138031.10	ADCY3	0.0000011	0.15	Adipose - Subcutaneous
								ENSG00000138092.6	CENPO	0.0000016	0.22	Lung
								ENSG00000138031.10	ADCY3	0.0000035	0.17	Adipose - Visceral (Omentum)
								ENSG00000138092.6	CENPO	0.0000082	0.17	Adipose - Subcutaneous
								ENSG00000224165.1	DNAJC27-AS1	0.000015	-0.31	Pituitary
								ENSG00000224165.1	DNAJC27-AS1	0.000018	-0.33	Brain - Cerebellar Hemisphere
								ENSG00000138092.6	CENPO	0.000021	0.2	Adipose - Visceral (Omentum)
								ENSG00000084710.9	EFR3B	0.000026	-0.21	Heart - Atrial Appendage
								ENSG00000138031.10	ADCY3	0.000027	-0.13	Skin - Not Sun Exposed (Suprapubic)
								ENSG00000224165.1	DNAJC27-AS1	0.000076	-0.14	Nerve - Tibial
								ENSG00000138031.10	ADCY3	0.000086	0.18	Lung
2	rs713586	24935139	rs3731623dbSNP	24940914	-5775	0.8	0.91	ENSG00000138031.10	ADCY3	7.3E-30	0.66	Whole Blood
								ENSG00000138092.6	CENPO	0.000000000000000011	0.47	Whole Blood
								ENSG00000138031.10	ADCY3	0.00000000000002	-0.22	Nerve - Tibial
								ENSG00000138031.10	ADCY3	0.000000000006	0.27	Artery - Tibial
								ENSG00000138092.6	CENPO	0.0000000003	-0.2	Nerve - Tibial
								ENSG00000224165.1	DNAJC27-AS1	0.0000000029	-0.4	Brain - Cerebellum
								ENSG00000115137.7	RBJ	0.00000001	0.27	Whole Blood
								ENSG00000138092.6	CENPO	0.000000033	0.22	Artery - Tibial
								ENSG00000224165.1	DNAJC27-AS1	0.00000012	-0.24	Esophagus - Muscularis
								ENSG00000138031.10	ADCY3	0.00000016	0.17	Adipose - Subcutaneous
								ENSG00000138031.10	ADCY3	0.00000024	-0.4	Cells - EBV-transformed lymphocytes
								ENSG00000138031.10	ADCY3	0.00000068	-0.15	Skin - Sun Exposed (Lower leg)
								ENSG00000138092.6	CENPO	0.0000011	0.22	Lung
								ENSG00000138031.10	ADCY3	0.0000012	-0.15	Skin - Not Sun Exposed (Suprapubic)
								ENSG00000138092.6	CENPO	0.0000022	0.22	Adipose - Visceral (Omentum)
								ENSG00000138092.6	CENPO	0.0000023	0.18	Adipose - Subcutaneous
								ENSG00000224165.1	DNAJC27-AS1	0.0000028	-0.33	Pituitary
								ENSG00000224165.1	DNAJC27-AS1	0.000016	-0.15	Nerve - Tibial
								ENSG00000138031.10	ADCY3	0.000016	0.16	Adipose - Visceral (Omentum)
								ENSG00000224165.1	DNAJC27-AS1	0.000031	-0.33	Brain - Cerebellar Hemisphere
								ENSG00000084710.9	EFR3B	0.000035	0.28	Adrenal Gland
								ENSG00000084710.9	EFR3B	0.000047	-0.2	Heart - Atrial Appendage
2	rs713586	24935139	rs1172294dbSNP	24946331	-11192	0.81	0.9	ENSG00000138031.10	ADCY3	7.7E-29	0.65	Whole Blood
								ENSG00000138092.6	CENPO	0.000000000000000032	0.47	Whole Blood
								ENSG00000138031.10	ADCY3	0.000000000000032	-0.22	Nerve - Tibial
								ENSG00000138031.10	ADCY3	0.000000000017	0.26	Artery - Tibial
								ENSG00000138092.6	CENPO	0.00000000061	-0.2	Nerve - Tibial
								ENSG00000224165.1	DNAJC27-AS1	0.0000000029	-0.4	Brain - Cerebellum
								ENSG00000115137.7	RBJ	0.000000016	0.27	Whole Blood
								ENSG00000138092.6	CENPO	0.000000088	0.21	Artery - Tibial
								ENSG00000224165.1	DNAJC27-AS1	0.00000012	-0.24	Esophagus - Muscularis
								ENSG00000138031.10	ADCY3	0.00000013	-0.4	Cells - EBV-transformed lymphocytes
								ENSG00000138031.10	ADCY3	0.00000022	0.17	Adipose - Subcutaneous
								ENSG00000138031.10	ADCY3	0.00000067	-0.15	Skin - Sun Exposed (Lower leg)
								ENSG00000138031.10	ADCY3	0.0000011	-0.15	Skin - Not Sun Exposed (Suprapubic)
								ENSG00000138092.6	CENPO	0.0000013	0.22	Lung
								ENSG00000224165.1	DNAJC27-AS1	0.0000028	-0.33	Pituitary
								ENSG00000138092.6	CENPO	0.000003	0.22	Adipose - Visceral (Omentum)
								ENSG00000138092.6	CENPO	0.0000032	0.18	Adipose - Subcutaneous
								ENSG00000224165.1	DNAJC27-AS1	0.0000044	-0.16	Nerve - Tibial
								ENSG00000138031.10	ADCY3	0.000025	0.16	Adipose - Visceral (Omentum)
								ENSG00000224165.1	DNAJC27-AS1	0.000029	-0.33	Brain - Cerebellar Hemisphere
2	rs7589318	25155503	rs2384143dbSNP	25142013	13490	0.99	1	ENSG00000119772.12	DNMT3A	0.0000059	0.24	Esophagus - Mucosa
2	rs7589318	25155503	rs11674047dbSNP	25144724	10779	1	1	ENSG00000119772.12	DNMT3A	0.0000017	0.26	Esophagus - Mucosa
2	rs7589318	25155503	rs13032289dbSNP	25146500	9003	0.99	1	ENSG00000119772.12	DNMT3A	0.0000017	0.26	Esophagus - Mucosa
2	rs7589318	25155503	rs13002622dbSNP	25147147	8356	1	1	ENSG00000119772.12	DNMT3A	0.0000019	0.26	Esophagus - Mucosa
2	rs7589318	25155503	rs13011191dbSNP	25156802	-1299	0.97	0.99	ENSG00000119772.12	DNMT3A	0.0000017	0.26	Esophagus - Mucosa
2	rs7589318	25155503	rs3754860dbSNP	25170385	-14882	0.81	0.94	ENSG00000119772.12	DNMT3A	0.0000075	0.24	Esophagus - Mucosa
2	rs7589318	25155503	rs11678982dbSNP	25170668	-15165	0.88	0.97	ENSG00000119772.12	DNMT3A	0.0000012	0.26	Esophagus - Mucosa
2	rs7589318	25155503	rs13022041dbSNP	25177690	-22187	0.81	0.97	ENSG00000119772.12	DNMT3A	0.000014	0.23	Esophagus - Mucosa
2	rs7589318	25155503	rs13010681dbSNP	25184088	-28585	0.84	0.95	ENSG00000119772.12	DNMT3A	0.00000075	0.27	Esophagus - Mucosa
4	rs2013573	69488760	rs17614939dbSNP	69494511	-5751	0.91	0.97	ENSG00000156096.8	UGT2B4	0.0000038	0.37	Lung
6	rs4946651	104921635	rs11156429dbSNP	104916546	5089	0.99	1	ENSG00000187772.6	LIN28B	0.00000023	-0.39	Pituitary
								ENSG00000203809.5	LINC00577	0.0000025	0.57	Brain - Cortex
								ENSG00000203809.5	LINC00577	0.0000056	0.46	Brain - Putamen (basal ganglia)
6	rs4946651	104921635	rs4515420dbSNP	104917551	4084	0.99	1	ENSG00000187772.6	LIN28B	0.000000076	-0.4	Pituitary
								ENSG00000203809.5	LINC00577	0.0000016	0.58	Brain - Cortex
								ENSG00000203809.5	LINC00577	0.0000022	0.48	Brain - Putamen (basal ganglia)
6	rs4946651	104921635	rs1933802dbSNP	104918016	3619	0.99	1	ENSG00000187772.6	LIN28B	0.00000011	-0.39	Pituitary
								ENSG00000203809.5	LINC00577	0.0000016	0.58	Brain - Cortex
								ENSG00000203809.5	LINC00577	0.0000022	0.48	Brain - Putamen (basal ganglia)
								ENSG00000085382.7	HACE1	0.000042	0.14	Muscle - Skeletal
6	rs4946651	104921635	rs2400074dbSNP	104918505	3130	0.99	1	ENSG00000187772.6	LIN28B	0.000000076	-0.4	Pituitary
								ENSG00000203809.5	LINC00577	0.0000016	0.58	Brain - Cortex
								ENSG00000203809.5	LINC00577	0.0000022	0.48	Brain - Putamen (basal ganglia)
6	rs4946651	104921635	rs13197753dbSNP	104924810	-3175	0.99	1	ENSG00000187772.6	LIN28B	0.00000049	-0.38	Pituitary
								ENSG00000203809.5	LINC00577	0.0000022	0.48	Brain - Putamen (basal ganglia)
								ENSG00000203809.5	LINC00577	0.0000024	0.58	Brain - Cortex
								ENSG00000085382.7	HACE1	0.000036	0.16	Esophagus - Muscularis
6	rs4946651	104921635	rs12213967dbSNP	104934258	-12623	0.99	1	ENSG00000187772.6	LIN28B	0.000000076	-0.4	Pituitary
								ENSG00000203809.5	LINC00577	0.0000016	0.58	Brain - Cortex
								ENSG00000203809.5	LINC00577	0.0000022	0.48	Brain - Putamen (basal ganglia)
6	rs4946651	104921635	rs12200251dbSNP	104934540	-12905	0.99	1	ENSG00000187772.6	LIN28B	0.000000076	-0.4	Pituitary
								ENSG00000203809.5	LINC00577	0.0000016	0.58	Brain - Cortex
								ENSG00000203809.5	LINC00577	0.0000022	0.48	Brain - Putamen (basal ganglia)
6	rs4946651	104921635	rs12207399dbSNP	104937737	-16102	0.97	0.99	ENSG00000187772.6	LIN28B	0.000000076	-0.4	Pituitary
								ENSG00000203809.5	LINC00577	0.0000015	0.59	Brain - Cortex
								ENSG00000203809.5	LINC00577	0.000002	0.48	Brain - Putamen (basal ganglia)
6	rs4946651	104921635	rs11754600dbSNP	104940843	-19208	0.95	0.97	ENSG00000187772.6	LIN28B	0.00000013	-0.39	Pituitary
								ENSG00000203809.5	LINC00577	0.0000016	0.58	Brain - Cortex
								ENSG00000203809.5	LINC00577	0.0000039	0.47	Brain - Putamen (basal ganglia)
								ENSG00000085382.7	HACE1	0.000035	0.16	Esophagus - Muscularis
6	rs4946651	104921635	rs1475120dbSNP	104942078	-20443	0.97	0.99	ENSG00000187772.6	LIN28B	0.000000062	-0.4	Pituitary
								ENSG00000203809.5	LINC00577	0.0000016	0.58	Brain - Cortex
								ENSG00000203809.5	LINC00577	0.0000022	0.48	Brain - Putamen (basal ganglia)
								ENSG00000085382.7	HACE1	0.000034	0.16	Esophagus - Muscularis
								ENSG00000085382.7	HACE1	0.000035	0.15	Muscle - Skeletal
6	rs4946651	104921635	rs314262dbSNP	104946746	-25111	0.97	0.99	ENSG00000187772.6	LIN28B	0.000000021	-0.43	Pituitary
								ENSG00000203809.5	LINC00577	0.00000031	0.54	Brain - Putamen (basal ganglia)
								ENSG00000203809.5	LINC00577	0.0000018	0.58	Brain - Cortex
6	rs4946651	104921635	rs370771dbSNP	104950211	-28576	0.84	0.98	ENSG00000187772.6	LIN28B	0.00000042	-0.39	Pituitary
								ENSG00000203809.5	LINC00577	0.00000096	0.61	Brain - Cortex
								ENSG00000203809.5	LINC00577	0.0000011	0.5	Brain - Putamen (basal ganglia)
6	rs4946651	104921635	rs413130dbSNP	104950212	-28577	0.84	0.98	ENSG00000187772.6	LIN28B	0.000000076	-0.4	Pituitary
								ENSG00000203809.5	LINC00577	0.0000016	0.58	Brain - Cortex
								ENSG00000203809.5	LINC00577	0.0000022	0.48	Brain - Putamen (basal ganglia)
6	rs4946651	104921635	rs314281dbSNP	104952730	-31095	0.97	0.99	ENSG00000187772.6	LIN28B	0.0000001	-0.39	Pituitary
								ENSG00000203809.5	LINC00577	0.0000016	0.58	Brain - Cortex
								ENSG00000203809.5	LINC00577	0.0000022	0.48	Brain - Putamen (basal ganglia)
								ENSG00000085382.7	HACE1	0.000035	0.16	Esophagus - Muscularis
								ENSG00000085382.7	HACE1	0.000055	0.14	Muscle - Skeletal
6	rs4946651	104921635	rs314280dbSNP	104952962	-31327	0.97	0.99	ENSG00000187772.6	LIN28B	0.000000076	-0.4	Pituitary
								ENSG00000203809.5	LINC00577	0.0000016	0.58	Brain - Cortex
								ENSG00000203809.5	LINC00577	0.0000022	0.48	Brain - Putamen (basal ganglia)
6	rs314280	104952962	rs11156429dbSNP	104916546	36416	0.97	0.99	ENSG00000187772.6	LIN28B	0.00000023	-0.39	Pituitary
								ENSG00000203809.5	LINC00577	0.0000025	0.57	Brain - Cortex
								ENSG00000203809.5	LINC00577	0.0000056	0.46	Brain - Putamen (basal ganglia)
6	rs314280	104952962	rs4515420dbSNP	104917551	35411	0.97	0.99	ENSG00000187772.6	LIN28B	0.000000076	-0.4	Pituitary
								ENSG00000203809.5	LINC00577	0.0000016	0.58	Brain - Cortex
								ENSG00000203809.5	LINC00577	0.0000022	0.48	Brain - Putamen (basal ganglia)
6	rs314280	104952962	rs1933802dbSNP	104918016	34946	0.97	0.99	ENSG00000187772.6	LIN28B	0.00000011	-0.39	Pituitary
								ENSG00000203809.5	LINC00577	0.0000016	0.58	Brain - Cortex
								ENSG00000203809.5	LINC00577	0.0000022	0.48	Brain - Putamen (basal ganglia)
								ENSG00000085382.7	HACE1	0.000042	0.14	Muscle - Skeletal
6	rs314280	104952962	rs2400074dbSNP	104918505	34457	0.97	0.99	ENSG00000187772.6	LIN28B	0.000000076	-0.4	Pituitary
								ENSG00000203809.5	LINC00577	0.0000016	0.58	Brain - Cortex
								ENSG00000203809.5	LINC00577	0.0000022	0.48	Brain - Putamen (basal ganglia)
6	rs314280	104952962	rs4946651dbSNP	104921635	31327	0.97	0.99	ENSG00000187772.6	LIN28B	0.000000076	-0.4	Pituitary
								ENSG00000203809.5	LINC00577	0.0000016	0.58	Brain - Cortex
								ENSG00000203809.5	LINC00577	0.0000022	0.48	Brain - Putamen (basal ganglia)
6	rs314280	104952962	rs13197753dbSNP	104924810	28152	0.99	1	ENSG00000187772.6	LIN28B	0.00000049	-0.38	Pituitary
								ENSG00000203809.5	LINC00577	0.0000022	0.48	Brain - Putamen (basal ganglia)
								ENSG00000203809.5	LINC00577	0.0000024	0.58	Brain - Cortex
								ENSG00000085382.7	HACE1	0.000036	0.16	Esophagus - Muscularis
6	rs314280	104952962	rs12213967dbSNP	104934258	18704	0.98	0.99	ENSG00000187772.6	LIN28B	0.000000076	-0.4	Pituitary
								ENSG00000203809.5	LINC00577	0.0000016	0.58	Brain - Cortex
								ENSG00000203809.5	LINC00577	0.0000022	0.48	Brain - Putamen (basal ganglia)
6	rs314280	104952962	rs12200251dbSNP	104934540	18422	0.98	0.99	ENSG00000187772.6	LIN28B	0.000000076	-0.4	Pituitary
								ENSG00000203809.5	LINC00577	0.0000016	0.58	Brain - Cortex
								ENSG00000203809.5	LINC00577	0.0000022	0.48	Brain - Putamen (basal ganglia)
6	rs314280	104952962	rs12207399dbSNP	104937737	15225	1	1	ENSG00000187772.6	LIN28B	0.000000076	-0.4	Pituitary
								ENSG00000203809.5	LINC00577	0.0000015	0.59	Brain - Cortex
								ENSG00000203809.5	LINC00577	0.000002	0.48	Brain - Putamen (basal ganglia)
6	rs314280	104952962	rs11754600dbSNP	104940843	12119	0.97	0.99	ENSG00000187772.6	LIN28B	0.00000013	-0.39	Pituitary
								ENSG00000203809.5	LINC00577	0.0000016	0.58	Brain - Cortex
								ENSG00000203809.5	LINC00577	0.0000039	0.47	Brain - Putamen (basal ganglia)
								ENSG00000085382.7	HACE1	0.000035	0.16	Esophagus - Muscularis
6	rs314280	104952962	rs1475120dbSNP	104942078	10884	1	1	ENSG00000187772.6	LIN28B	0.000000062	-0.4	Pituitary
								ENSG00000203809.5	LINC00577	0.0000016	0.58	Brain - Cortex
								ENSG00000203809.5	LINC00577	0.0000022	0.48	Brain - Putamen (basal ganglia)
								ENSG00000085382.7	HACE1	0.000034	0.16	Esophagus - Muscularis
								ENSG00000085382.7	HACE1	0.000035	0.15	Muscle - Skeletal
6	rs314280	104952962	rs314262dbSNP	104946746	6216	1	1	ENSG00000187772.6	LIN28B	0.000000021	-0.43	Pituitary
								ENSG00000203809.5	LINC00577	0.00000031	0.54	Brain - Putamen (basal ganglia)
								ENSG00000203809.5	LINC00577	0.0000018	0.58	Brain - Cortex
6	rs314280	104952962	rs370771dbSNP	104950211	2751	0.85	0.99	ENSG00000187772.6	LIN28B	0.00000042	-0.39	Pituitary
								ENSG00000203809.5	LINC00577	0.00000096	0.61	Brain - Cortex
								ENSG00000203809.5	LINC00577	0.0000011	0.5	Brain - Putamen (basal ganglia)
6	rs314280	104952962	rs413130dbSNP	104950212	2750	0.85	0.99	ENSG00000187772.6	LIN28B	0.000000076	-0.4	Pituitary
								ENSG00000203809.5	LINC00577	0.0000016	0.58	Brain - Cortex
								ENSG00000203809.5	LINC00577	0.0000022	0.48	Brain - Putamen (basal ganglia)
6	rs314280	104952962	rs314281dbSNP	104952730	232	1	1	ENSG00000187772.6	LIN28B	0.0000001	-0.39	Pituitary
								ENSG00000203809.5	LINC00577	0.0000016	0.58	Brain - Cortex
								ENSG00000203809.5	LINC00577	0.0000022	0.48	Brain - Putamen (basal ganglia)
								ENSG00000085382.7	HACE1	0.000035	0.16	Esophagus - Muscularis
								ENSG00000085382.7	HACE1	0.000055	0.14	Muscle - Skeletal
6	rs314280	104952962	rs314269dbSNP	104967823	-14861	0.81	0.95	ENSG00000187772.6	LIN28B	0.0000000013	-0.45	Pituitary
								ENSG00000203809.5	LINC00577	0.0000048	0.46	Brain - Putamen (basal ganglia)
6	rs314280	104952962	rs314266dbSNP	104973442	-20480	0.8	0.94	ENSG00000187772.6	LIN28B	0.00000000065	-0.45	Pituitary
								ENSG00000203809.5	LINC00577	0.00000045	0.49	Brain - Putamen (basal ganglia)
								ENSG00000085382.7	HACE1	0.000025	0.15	Muscle - Skeletal
6	rs314280	104952962	rs4946652dbSNP	104975954	-22992	0.8	0.94	ENSG00000187772.6	LIN28B	0.00000000072	-0.45	Pituitary
								ENSG00000203809.5	LINC00577	0.00000043	0.49	Brain - Putamen (basal ganglia)
								ENSG00000085382.7	HACE1	0.000017	0.16	Muscle - Skeletal
6	rs314280	104952962	rs1744206dbSNP	104976056	-23094	0.8	0.94	ENSG00000187772.6	LIN28B	0.0000000006	-0.46	Pituitary
								ENSG00000203809.5	LINC00577	0.00000045	0.49	Brain - Putamen (basal ganglia)
6	rs314280	104952962	rs314289dbSNP	104983059	-30097	0.8	0.94	ENSG00000187772.6	LIN28B	0.00000000069	-0.45	Pituitary
								ENSG00000203809.5	LINC00577	0.0000008	0.49	Brain - Putamen (basal ganglia)
9	rs10441737	111539305	rs10217747dbSNP	111547655	-8350	0.93	1	ENSG00000173258.8	ZNF483	0.0000002	-0.21	Adipose - Subcutaneous
11	rs555621	30214997	rs961605dbSNP	30193166	21831	0.84	0.97	ENSG00000152219.4	ARL14EP	0.00000000043	-0.21	Whole Blood
								ENSG00000152219.4	ARL14EP	0.000000052	0.32	Testis
								ENSG00000152219.4	ARL14EP	0.000000075	0.25	Nerve - Tibial
								ENSG00000152219.4	ARL14EP	0.000001	0.2	Heart - Atrial Appendage
								ENSG00000152219.4	ARL14EP	0.0000065	0.31	Pancreas
								ENSG00000152219.4	ARL14EP	0.000021	0.21	Esophagus - Gastroesophageal Junction
								ENSG00000152219.4	ARL14EP	0.000023	0.23	Brain - Caudate (basal ganglia)
								ENSG00000242353.1	RP4-710M3.1	0.000029	0.36	Testis
								ENSG00000152219.4	ARL14EP	0.000033	0.28	Brain - Cerebellum
								ENSG00000242353.1	RP4-710M3.1	0.000052	0.23	Thyroid
								ENSG00000152219.4	ARL14EP	0.00007	0.16	Thyroid
11	rs555621	30214997	rs632939dbSNP	30194459	20538	0.86	0.97	ENSG00000152219.4	ARL14EP	0.00000000004	-0.22	Whole Blood
								ENSG00000152219.4	ARL14EP	0.000000021	0.26	Nerve - Tibial
								ENSG00000152219.4	ARL14EP	0.000000027	0.32	Testis
								ENSG00000242353.1	RP4-710M3.1	0.0000051	0.38	Testis
								ENSG00000152219.4	ARL14EP	0.000008	0.21	Esophagus - Gastroesophageal Junction
								ENSG00000152219.4	ARL14EP	0.000011	0.18	Heart - Atrial Appendage
								ENSG00000242353.1	RP4-710M3.1	0.00003	0.23	Thyroid
11	rs555621	30214997	rs574096dbSNP	30195456	19541	0.86	0.97	ENSG00000152219.4	ARL14EP	0.00000000028	-0.21	Whole Blood
								ENSG00000152219.4	ARL14EP	0.0000000089	0.33	Testis
								ENSG00000152219.4	ARL14EP	0.000000099	0.24	Nerve - Tibial
								ENSG00000152219.4	ARL14EP	0.00000032	0.21	Heart - Atrial Appendage
								ENSG00000152219.4	ARL14EP	0.0000051	0.31	Pancreas
								ENSG00000242353.1	RP4-710M3.1	0.0000081	0.38	Testis
								ENSG00000152219.4	ARL14EP	0.0000086	0.21	Esophagus - Gastroesophageal Junction
								ENSG00000152219.4	ARL14EP	0.000023	0.23	Brain - Caudate (basal ganglia)
								ENSG00000152219.4	ARL14EP	0.000023	0.16	Thyroid
								ENSG00000152219.4	ARL14EP	0.000039	0.28	Brain - Cerebellum
								ENSG00000242353.1	RP4-710M3.1	0.00013	0.21	Thyroid
11	rs555621	30214997	rs622744dbSNP	30201090	13907	0.88	0.99	ENSG00000152219.4	ARL14EP	0.00000000028	-0.21	Whole Blood
								ENSG00000152219.4	ARL14EP	0.000000013	0.33	Testis
								ENSG00000152219.4	ARL14EP	0.000000022	0.26	Nerve - Tibial
								ENSG00000242353.1	RP4-710M3.1	0.0000022	0.4	Testis
								ENSG00000152219.4	ARL14EP	0.0000067	0.22	Esophagus - Gastroesophageal Junction
								ENSG00000152219.4	ARL14EP	0.0000086	0.18	Heart - Atrial Appendage
								ENSG00000152219.4	ARL14EP	0.000025	0.23	Brain - Caudate (basal ganglia)
								ENSG00000152219.4	ARL14EP	0.00013	0.15	Thyroid
11	rs555621	30214997	rs606651dbSNP	30202314	12683	0.88	0.99	ENSG00000152219.4	ARL14EP	0.0000000002	-0.21	Whole Blood
								ENSG00000152219.4	ARL14EP	0.000000011	0.33	Testis
								ENSG00000152219.4	ARL14EP	0.000000023	0.26	Nerve - Tibial
								ENSG00000242353.1	RP4-710M3.1	0.0000034	0.39	Testis
								ENSG00000152219.4	ARL14EP	0.0000067	0.22	Esophagus - Gastroesophageal Junction
								ENSG00000152219.4	ARL14EP	0.0000086	0.18	Heart - Atrial Appendage
								ENSG00000152219.4	ARL14EP	0.000025	0.23	Brain - Caudate (basal ganglia)
								ENSG00000242353.1	RP4-710M3.1	0.00013	0.21	Thyroid
								ENSG00000152219.4	ARL14EP	0.00013	0.15	Thyroid
11	rs555621	30214997	rs606642dbSNP	30202319	12678	0.88	0.99	ENSG00000152219.4	ARL14EP	0.00000000004	-0.22	Whole Blood
								ENSG00000152219.4	ARL14EP	0.000000021	0.26	Nerve - Tibial
								ENSG00000152219.4	ARL14EP	0.000000027	0.32	Testis
								ENSG00000242353.1	RP4-710M3.1	0.0000051	0.38	Testis
								ENSG00000152219.4	ARL14EP	0.000008	0.21	Esophagus - Gastroesophageal Junction
								ENSG00000152219.4	ARL14EP	0.000011	0.18	Heart - Atrial Appendage
								ENSG00000242353.1	RP4-710M3.1	0.00003	0.23	Thyroid
11	rs555621	30214997	rs1716021dbSNP	30203623	11374	0.88	0.99	ENSG00000152219.4	ARL14EP	0.0000000002	-0.21	Whole Blood
								ENSG00000152219.4	ARL14EP	0.000000011	0.33	Testis
								ENSG00000152219.4	ARL14EP	0.000000022	0.26	Nerve - Tibial
								ENSG00000242353.1	RP4-710M3.1	0.0000034	0.39	Testis
								ENSG00000152219.4	ARL14EP	0.0000067	0.22	Esophagus - Gastroesophageal Junction
								ENSG00000152219.4	ARL14EP	0.0000086	0.18	Heart - Atrial Appendage
								ENSG00000152219.4	ARL14EP	0.000025	0.23	Brain - Caudate (basal ganglia)
								ENSG00000242353.1	RP4-710M3.1	0.00013	0.21	Thyroid
								ENSG00000152219.4	ARL14EP	0.00013	0.15	Thyroid
11	rs555621	30214997	rs683054dbSNP	30204739	10258	0.9	0.99	ENSG00000152219.4	ARL14EP	0.000000000031	-0.22	Whole Blood
								ENSG00000152219.4	ARL14EP	0.000000012	0.26	Nerve - Tibial
								ENSG00000152219.4	ARL14EP	0.00000011	0.31	Testis
								ENSG00000152219.4	ARL14EP	0.0000057	0.22	Esophagus - Gastroesophageal Junction
								ENSG00000242353.1	RP4-710M3.1	0.0000068	0.38	Testis
								ENSG00000152219.4	ARL14EP	0.0000082	0.18	Heart - Atrial Appendage
								ENSG00000152219.4	ARL14EP	0.0000082	0.36	Pituitary
								ENSG00000152219.4	ARL14EP	0.00002	0.28	Brain - Cerebellum
								ENSG00000242353.1	RP4-710M3.1	0.000021	0.24	Thyroid
								ENSG00000152219.4	ARL14EP	0.000025	0.23	Brain - Caudate (basal ganglia)
								ENSG00000152219.4	ARL14EP	0.000027	0.29	Pancreas
								ENSG00000152219.4	ARL14EP	0.000074	0.17	Esophagus - Muscularis
11	rs555621	30214997	rs568394dbSNP	30205987	9010	0.9	1	ENSG00000152219.4	ARL14EP	0.000000000066	-0.22	Whole Blood
								ENSG00000152219.4	ARL14EP	0.0000000094	0.26	Nerve - Tibial
								ENSG00000152219.4	ARL14EP	0.000000032	0.32	Testis
								ENSG00000152219.4	ARL14EP	0.000005	0.22	Esophagus - Gastroesophageal Junction
								ENSG00000242353.1	RP4-710M3.1	0.0000059	0.38	Testis
								ENSG00000152219.4	ARL14EP	0.0000064	0.18	Heart - Atrial Appendage
								ENSG00000152219.4	ARL14EP	0.000013	0.36	Pituitary
								ENSG00000152219.4	ARL14EP	0.000019	0.29	Brain - Cerebellum
								ENSG00000152219.4	ARL14EP	0.00002	0.23	Brain - Caudate (basal ganglia)
								ENSG00000152219.4	ARL14EP	0.000032	0.29	Pancreas
								ENSG00000152219.4	ARL14EP	0.000059	0.17	Esophagus - Muscularis
								ENSG00000242353.1	RP4-710M3.1	0.000098	0.22	Thyroid
11	rs555621	30214997	rs655183dbSNP	30206376	8621	0.89	1	ENSG00000152219.4	ARL14EP	0.000000000015	-0.22	Whole Blood
								ENSG00000152219.4	ARL14EP	0.000000016	0.26	Nerve - Tibial
								ENSG00000152219.4	ARL14EP	0.000000044	0.31	Testis
								ENSG00000152219.4	ARL14EP	0.0000046	0.22	Esophagus - Gastroesophageal Junction
								ENSG00000242353.1	RP4-710M3.1	0.0000076	0.37	Testis
								ENSG00000152219.4	ARL14EP	0.0000079	0.36	Pituitary
								ENSG00000152219.4	ARL14EP	0.0000084	0.18	Heart - Atrial Appendage
								ENSG00000131808.6	FSHB	0.00001	0.53	Brain - Hypothalamus
								ENSG00000152219.4	ARL14EP	0.000019	0.28	Brain - Cerebellum
								ENSG00000242353.1	RP4-710M3.1	0.000024	0.24	Thyroid
								ENSG00000152219.4	ARL14EP	0.00003	0.29	Pancreas
11	rs555621	30214997	rs653518dbSNP	30206717	8280	0.9	1	ENSG00000152219.4	ARL14EP	0.000000000031	-0.22	Whole Blood
								ENSG00000152219.4	ARL14EP	0.000000012	0.26	Nerve - Tibial
								ENSG00000152219.4	ARL14EP	0.00000011	0.31	Testis
								ENSG00000152219.4	ARL14EP	0.0000057	0.22	Esophagus - Gastroesophageal Junction
								ENSG00000242353.1	RP4-710M3.1	0.0000068	0.38	Testis
								ENSG00000152219.4	ARL14EP	0.0000082	0.18	Heart - Atrial Appendage
								ENSG00000152219.4	ARL14EP	0.0000082	0.36	Pituitary
								ENSG00000152219.4	ARL14EP	0.000016	0.23	Brain - Caudate (basal ganglia)
								ENSG00000152219.4	ARL14EP	0.00002	0.28	Brain - Cerebellum
								ENSG00000242353.1	RP4-710M3.1	0.000021	0.24	Thyroid
								ENSG00000152219.4	ARL14EP	0.000027	0.29	Pancreas
								ENSG00000152219.4	ARL14EP	0.000074	0.17	Esophagus - Muscularis
11	rs555621	30214997	rs476669dbSNP	30207687	7310	0.89	1	ENSG00000152219.4	ARL14EP	0.000000000024	-0.22	Whole Blood
								ENSG00000152219.4	ARL14EP	0.000000013	0.26	Nerve - Tibial
								ENSG00000152219.4	ARL14EP	0.000000047	0.31	Testis
								ENSG00000152219.4	ARL14EP	0.000003	0.22	Esophagus - Gastroesophageal Junction
								ENSG00000152219.4	ARL14EP	0.0000068	0.37	Pituitary
								ENSG00000242353.1	RP4-710M3.1	0.0000076	0.37	Testis
								ENSG00000131808.6	FSHB	0.00001	0.53	Brain - Hypothalamus
								ENSG00000152219.4	ARL14EP	0.000013	0.18	Heart - Atrial Appendage
								ENSG00000242353.1	RP4-710M3.1	0.000017	0.24	Thyroid
								ENSG00000152219.4	ARL14EP	0.000019	0.28	Brain - Cerebellum
11	rs555621	30214997	rs1716025dbSNP	30208669	6328	0.9	1	ENSG00000152219.4	ARL14EP	0.000000000031	-0.22	Whole Blood
								ENSG00000152219.4	ARL14EP	0.000000012	0.26	Nerve - Tibial
								ENSG00000152219.4	ARL14EP	0.00000011	0.31	Testis
								ENSG00000152219.4	ARL14EP	0.0000057	0.22	Esophagus - Gastroesophageal Junction
								ENSG00000242353.1	RP4-710M3.1	0.0000068	0.38	Testis
								ENSG00000152219.4	ARL14EP	0.0000082	0.18	Heart - Atrial Appendage
								ENSG00000152219.4	ARL14EP	0.0000082	0.36	Pituitary
								ENSG00000152219.4	ARL14EP	0.00002	0.28	Brain - Cerebellum
								ENSG00000242353.1	RP4-710M3.1	0.000021	0.24	Thyroid
								ENSG00000152219.4	ARL14EP	0.000025	0.23	Brain - Caudate (basal ganglia)
								ENSG00000152219.4	ARL14EP	0.000027	0.29	Pancreas
								ENSG00000152219.4	ARL14EP	0.000074	0.17	Esophagus - Muscularis
11	rs555621	30214997	rs494779dbSNP	30210834	4163	1	1	ENSG00000152219.4	ARL14EP	0.000000000026	0.3	Nerve - Tibial
								ENSG00000152219.4	ARL14EP	0.000000000089	-0.21	Whole Blood
								ENSG00000152219.4	ARL14EP	0.0000000016	0.34	Testis
								ENSG00000152219.4	ARL14EP	0.00000047	0.24	Esophagus - Gastroesophageal Junction
								ENSG00000152219.4	ARL14EP	0.00000052	0.2	Heart - Atrial Appendage
								ENSG00000152219.4	ARL14EP	0.0000019	0.2	Esophagus - Muscularis
								ENSG00000152219.4	ARL14EP	0.0000025	0.37	Pituitary
								ENSG00000152219.4	ARL14EP	0.0000029	0.32	Pancreas
								ENSG00000152219.4	ARL14EP	0.0000053	0.3	Brain - Cerebellum
								ENSG00000131808.6	FSHB	0.0000062	0.54	Brain - Hypothalamus
								ENSG00000242353.1	RP4-710M3.1	0.0000075	0.37	Testis
								ENSG00000152219.4	ARL14EP	0.00001	0.17	Thyroid
								ENSG00000152219.4	ARL14EP	0.000025	0.22	Brain - Caudate (basal ganglia)
								ENSG00000152219.4	ARL14EP	0.000084	0.13	Skin - Sun Exposed (Lower leg)
								ENSG00000242353.1	RP4-710M3.1	0.00012	0.21	Thyroid
11	rs555621	30214997	rs492828dbSNP	30211068	3929	1	1	ENSG00000152219.4	ARL14EP	0.000000000026	0.3	Nerve - Tibial
								ENSG00000152219.4	ARL14EP	0.000000000089	-0.21	Whole Blood
								ENSG00000152219.4	ARL14EP	0.0000000016	0.34	Testis
								ENSG00000152219.4	ARL14EP	0.00000047	0.24	Esophagus - Gastroesophageal Junction
								ENSG00000152219.4	ARL14EP	0.00000052	0.2	Heart - Atrial Appendage
								ENSG00000152219.4	ARL14EP	0.0000019	0.2	Esophagus - Muscularis
								ENSG00000152219.4	ARL14EP	0.0000025	0.37	Pituitary
								ENSG00000152219.4	ARL14EP	0.0000029	0.32	Pancreas
								ENSG00000152219.4	ARL14EP	0.0000053	0.3	Brain - Cerebellum
								ENSG00000131808.6	FSHB	0.0000062	0.54	Brain - Hypothalamus
								ENSG00000242353.1	RP4-710M3.1	0.0000075	0.37	Testis
								ENSG00000152219.4	ARL14EP	0.00001	0.17	Thyroid
								ENSG00000152219.4	ARL14EP	0.000025	0.22	Brain - Caudate (basal ganglia)
								ENSG00000152219.4	ARL14EP	0.000084	0.13	Skin - Sun Exposed (Lower leg)
								ENSG00000242353.1	RP4-710M3.1	0.00012	0.21	Thyroid
11	rs555621	30214997	rs601681dbSNP	30212847	2150	0.99	1	ENSG00000152219.4	ARL14EP	0.000000000031	0.3	Nerve - Tibial
								ENSG00000152219.4	ARL14EP	0.000000000038	-0.22	Whole Blood
								ENSG00000152219.4	ARL14EP	0.00000000064	0.34	Testis
								ENSG00000152219.4	ARL14EP	0.00000038	0.24	Esophagus - Gastroesophageal Junction
								ENSG00000152219.4	ARL14EP	0.00000052	0.2	Heart - Atrial Appendage
								ENSG00000131808.6	FSHB	0.0000018	0.55	Brain - Hypothalamus
								ENSG00000152219.4	ARL14EP	0.0000025	0.37	Pituitary
								ENSG00000152219.4	ARL14EP	0.0000035	0.32	Pancreas
								ENSG00000152219.4	ARL14EP	0.0000045	0.2	Esophagus - Muscularis
								ENSG00000152219.4	ARL14EP	0.0000053	0.3	Brain - Cerebellum
								ENSG00000242353.1	RP4-710M3.1	0.0000085	0.37	Testis
								ENSG00000152219.4	ARL14EP	0.000019	0.17	Thyroid
								ENSG00000242353.1	RP4-710M3.1	0.00013	0.21	Thyroid
11	rs555621	30214997	rs601640dbSNP	30212885	2112	1	1	ENSG00000152219.4	ARL14EP	0.000000000028	0.3	Nerve - Tibial
								ENSG00000152219.4	ARL14EP	0.000000000089	-0.21	Whole Blood
								ENSG00000152219.4	ARL14EP	0.0000000016	0.34	Testis
								ENSG00000152219.4	ARL14EP	0.00000047	0.24	Esophagus - Gastroesophageal Junction
								ENSG00000152219.4	ARL14EP	0.00000052	0.2	Heart - Atrial Appendage
								ENSG00000152219.4	ARL14EP	0.0000022	0.2	Esophagus - Muscularis
								ENSG00000152219.4	ARL14EP	0.0000029	0.32	Pancreas
								ENSG00000152219.4	ARL14EP	0.0000042	0.37	Pituitary
								ENSG00000152219.4	ARL14EP	0.0000051	0.3	Brain - Cerebellum
								ENSG00000131808.6	FSHB	0.0000062	0.54	Brain - Hypothalamus
								ENSG00000242353.1	RP4-710M3.1	0.0000075	0.37	Testis
								ENSG00000152219.4	ARL14EP	0.000016	0.17	Thyroid
								ENSG00000152219.4	ARL14EP	0.000025	0.22	Brain - Caudate (basal ganglia)
								ENSG00000152219.4	ARL14EP	0.000084	0.13	Skin - Sun Exposed (Lower leg)
								ENSG00000242353.1	RP4-710M3.1	0.000099	0.22	Thyroid
11	rs555621	30214997	rs600768dbSNP	30213059	1938	0.98	1	ENSG00000152219.4	ARL14EP	0.00000000015	0.29	Nerve - Tibial
								ENSG00000152219.4	ARL14EP	0.0000000002	-0.21	Whole Blood
								ENSG00000152219.4	ARL14EP	0.00000000035	0.36	Testis
								ENSG00000152219.4	ARL14EP	0.0000000076	0.24	Heart - Atrial Appendage
								ENSG00000152219.4	ARL14EP	0.00000012	0.35	Pancreas
								ENSG00000152219.4	ARL14EP	0.00000045	0.19	Thyroid
								ENSG00000152219.4	ARL14EP	0.00000058	0.24	Esophagus - Gastroesophageal Junction
								ENSG00000152219.4	ARL14EP	0.0000012	0.21	Esophagus - Muscularis
								ENSG00000152219.4	ARL14EP	0.0000016	0.33	Brain - Cerebellum
								ENSG00000152219.4	ARL14EP	0.0000048	0.36	Pituitary
								ENSG00000242353.1	RP4-710M3.1	0.000014	0.37	Testis
								ENSG00000152219.4	ARL14EP	0.000022	0.22	Brain - Caudate (basal ganglia)
								ENSG00000152219.4	ARL14EP	0.00009	0.13	Skin - Sun Exposed (Lower leg)
11	rs555621	30214997	rs600333dbSNP	30213156	1841	0.99	1	ENSG00000152219.4	ARL14EP	0.000000000026	0.3	Nerve - Tibial
								ENSG00000152219.4	ARL14EP	0.000000000083	-0.21	Whole Blood
								ENSG00000152219.4	ARL14EP	0.00000000046	0.35	Testis
								ENSG00000152219.4	ARL14EP	0.000000098	0.22	Heart - Atrial Appendage
								ENSG00000152219.4	ARL14EP	0.00000039	0.24	Esophagus - Gastroesophageal Junction
								ENSG00000152219.4	ARL14EP	0.00000079	0.19	Thyroid
								ENSG00000152219.4	ARL14EP	0.00000093	0.21	Esophagus - Muscularis
								ENSG00000152219.4	ARL14EP	0.0000014	0.32	Pancreas
								ENSG00000152219.4	ARL14EP	0.0000048	0.36	Pituitary
								ENSG00000152219.4	ARL14EP	0.0000049	0.31	Brain - Cerebellum
								ENSG00000131808.6	FSHB	0.0000095	0.54	Brain - Hypothalamus
								ENSG00000242353.1	RP4-710M3.1	0.000014	0.36	Testis
								ENSG00000152219.4	ARL14EP	0.000086	0.13	Skin - Sun Exposed (Lower leg)
11	rs555621	30214997	rs540948dbSNP	30213235	1762	0.98	1	ENSG00000152219.4	ARL14EP	0.00000000015	0.29	Nerve - Tibial
								ENSG00000152219.4	ARL14EP	0.0000000002	-0.21	Whole Blood
								ENSG00000152219.4	ARL14EP	0.00000000035	0.36	Testis
								ENSG00000152219.4	ARL14EP	0.0000000076	0.24	Heart - Atrial Appendage
								ENSG00000152219.4	ARL14EP	0.00000012	0.35	Pancreas
								ENSG00000152219.4	ARL14EP	0.00000045	0.19	Thyroid
								ENSG00000152219.4	ARL14EP	0.00000058	0.24	Esophagus - Gastroesophageal Junction
								ENSG00000152219.4	ARL14EP	0.0000012	0.21	Esophagus - Muscularis
								ENSG00000152219.4	ARL14EP	0.0000016	0.33	Brain - Cerebellum
								ENSG00000152219.4	ARL14EP	0.0000048	0.36	Pituitary
								ENSG00000242353.1	RP4-710M3.1	0.000014	0.37	Testis
								ENSG00000152219.4	ARL14EP	0.000022	0.22	Brain - Caudate (basal ganglia)
								ENSG00000152219.4	ARL14EP	0.00009	0.13	Skin - Sun Exposed (Lower leg)
11	rs555621	30214997	rs586326dbSNP	30213950	1047	0.98	0.99	ENSG00000152219.4	ARL14EP	0.000000000031	0.3	Nerve - Tibial
								ENSG00000152219.4	ARL14EP	0.000000000038	-0.22	Whole Blood
								ENSG00000152219.4	ARL14EP	0.00000000064	0.34	Testis
								ENSG00000152219.4	ARL14EP	0.00000038	0.24	Esophagus - Gastroesophageal Junction
								ENSG00000152219.4	ARL14EP	0.00000052	0.2	Heart - Atrial Appendage
								ENSG00000131808.6	FSHB	0.0000018	0.55	Brain - Hypothalamus
								ENSG00000152219.4	ARL14EP	0.0000025	0.37	Pituitary
								ENSG00000152219.4	ARL14EP	0.0000035	0.32	Pancreas
								ENSG00000152219.4	ARL14EP	0.0000045	0.2	Esophagus - Muscularis
								ENSG00000152219.4	ARL14EP	0.0000053	0.3	Brain - Cerebellum
								ENSG00000242353.1	RP4-710M3.1	0.0000085	0.37	Testis
								ENSG00000152219.4	ARL14EP	0.000019	0.17	Thyroid
								ENSG00000242353.1	RP4-710M3.1	0.00013	0.21	Thyroid
11	rs555621	30214997	rs664147dbSNP	30215971	-974	0.99	1	ENSG00000152219.4	ARL14EP	0.000000000031	0.3	Nerve - Tibial
								ENSG00000152219.4	ARL14EP	0.000000000038	-0.22	Whole Blood
								ENSG00000152219.4	ARL14EP	0.00000000064	0.34	Testis
								ENSG00000152219.4	ARL14EP	0.00000038	0.24	Esophagus - Gastroesophageal Junction
								ENSG00000152219.4	ARL14EP	0.00000052	0.2	Heart - Atrial Appendage
								ENSG00000131808.6	FSHB	0.0000018	0.55	Brain - Hypothalamus
								ENSG00000152219.4	ARL14EP	0.0000025	0.37	Pituitary
								ENSG00000152219.4	ARL14EP	0.0000035	0.32	Pancreas
								ENSG00000152219.4	ARL14EP	0.0000045	0.2	Esophagus - Muscularis
								ENSG00000152219.4	ARL14EP	0.0000053	0.3	Brain - Cerebellum
								ENSG00000242353.1	RP4-710M3.1	0.0000085	0.37	Testis
								ENSG00000152219.4	ARL14EP	0.000019	0.17	Thyroid
								ENSG00000242353.1	RP4-710M3.1	0.00013	0.21	Thyroid
11	rs555621	30214997	rs621448dbSNP	30217285	-2288	1	1	ENSG00000152219.4	ARL14EP	0.000000000016	0.32	Nerve - Tibial
								ENSG00000152219.4	ARL14EP	0.0000000003	-0.21	Whole Blood
								ENSG00000152219.4	ARL14EP	0.00000000079	0.35	Testis
								ENSG00000152219.4	ARL14EP	0.00000047	0.24	Esophagus - Gastroesophageal Junction
								ENSG00000152219.4	ARL14EP	0.0000011	0.33	Brain - Cerebellum
								ENSG00000152219.4	ARL14EP	0.0000014	0.38	Pituitary
								ENSG00000131808.6	FSHB	0.0000022	0.57	Brain - Hypothalamus
								ENSG00000152219.4	ARL14EP	0.0000037	0.19	Heart - Atrial Appendage
								ENSG00000242353.1	RP4-710M3.1	0.0000076	0.38	Testis
								ENSG00000152219.4	ARL14EP	0.0000081	0.18	Thyroid
								ENSG00000152219.4	ARL14EP	0.000011	0.19	Esophagus - Muscularis
								ENSG00000152219.4	ARL14EP	0.000014	0.23	Brain - Caudate (basal ganglia)
								ENSG00000152219.4	ARL14EP	0.000023	0.29	Pancreas
11	rs555621	30214997	rs553406dbSNP	30217736	-2739	0.9	1	ENSG00000152219.4	ARL14EP	0.000000000013	0.3	Nerve - Tibial
								ENSG00000152219.4	ARL14EP	0.00000000021	0.35	Testis
								ENSG00000152219.4	ARL14EP	0.0000000033	-0.19	Whole Blood
								ENSG00000131808.6	FSHB	0.00000038	0.57	Brain - Hypothalamus
								ENSG00000152219.4	ARL14EP	0.00000045	0.38	Pituitary
								ENSG00000152219.4	ARL14EP	0.00000075	0.2	Heart - Atrial Appendage
								ENSG00000152219.4	ARL14EP	0.0000008	0.22	Esophagus - Gastroesophageal Junction
								ENSG00000152219.4	ARL14EP	0.0000012	0.31	Brain - Cerebellum
								ENSG00000152219.4	ARL14EP	0.0000018	0.32	Pancreas
								ENSG00000152219.4	ARL14EP	0.0000033	0.23	Brain - Caudate (basal ganglia)
								ENSG00000242353.1	RP4-710M3.1	0.0000041	0.37	Testis
								ENSG00000152219.4	ARL14EP	0.000005	0.19	Esophagus - Muscularis
								ENSG00000152219.4	ARL14EP	0.0000099	0.17	Thyroid
								ENSG00000242353.1	RP4-710M3.1	0.000044	0.22	Thyroid
11	rs555621	30214997	rs553190dbSNP	30217806	-2809	0.9	1	ENSG00000152219.4	ARL14EP	0.000000000013	0.3	Nerve - Tibial
								ENSG00000152219.4	ARL14EP	0.00000000011	0.35	Testis
								ENSG00000152219.4	ARL14EP	0.0000000041	-0.19	Whole Blood
								ENSG00000152219.4	ARL14EP	0.00000045	0.38	Pituitary
								ENSG00000152219.4	ARL14EP	0.00000059	0.2	Heart - Atrial Appendage
								ENSG00000131808.6	FSHB	0.00000079	0.56	Brain - Hypothalamus
								ENSG00000152219.4	ARL14EP	0.0000008	0.22	Esophagus - Gastroesophageal Junction
								ENSG00000152219.4	ARL14EP	0.0000012	0.31	Brain - Cerebellum
								ENSG00000152219.4	ARL14EP	0.0000023	0.32	Pancreas
								ENSG00000152219.4	ARL14EP	0.0000028	0.19	Esophagus - Muscularis
								ENSG00000152219.4	ARL14EP	0.0000055	0.23	Brain - Caudate (basal ganglia)
								ENSG00000152219.4	ARL14EP	0.0000065	0.17	Thyroid
								ENSG00000242353.1	RP4-710M3.1	0.0000073	0.36	Testis
								ENSG00000242353.1	RP4-710M3.1	0.000062	0.22	Thyroid
11	rs555621	30214997	rs618611dbSNP	30217923	-2926	0.89	0.99	ENSG00000152219.4	ARL14EP	0.000000000016	0.31	Nerve - Tibial
								ENSG00000152219.4	ARL14EP	0.000000000061	0.35	Testis
								ENSG00000152219.4	ARL14EP	0.0000000012	-0.19	Whole Blood
								ENSG00000131808.6	FSHB	0.00000019	0.57	Brain - Hypothalamus
								ENSG00000152219.4	ARL14EP	0.00000045	0.38	Pituitary
								ENSG00000152219.4	ARL14EP	0.00000067	0.22	Esophagus - Gastroesophageal Junction
								ENSG00000152219.4	ARL14EP	0.00000075	0.2	Heart - Atrial Appendage
								ENSG00000152219.4	ARL14EP	0.0000012	0.31	Brain - Cerebellum
								ENSG00000152219.4	ARL14EP	0.0000022	0.32	Pancreas
								ENSG00000242353.1	RP4-710M3.1	0.0000064	0.36	Testis
								ENSG00000152219.4	ARL14EP	0.0000078	0.18	Esophagus - Muscularis
								ENSG00000152219.4	ARL14EP	0.000012	0.22	Brain - Caudate (basal ganglia)
								ENSG00000152219.4	ARL14EP	0.000018	0.16	Thyroid
								ENSG00000242353.1	RP4-710M3.1	0.000043	0.22	Thyroid
11	rs555621	30214997	rs523875dbSNP	30218670	-3673	0.9	1	ENSG00000152219.4	ARL14EP	0.000000000013	0.3	Nerve - Tibial
								ENSG00000152219.4	ARL14EP	0.00000000016	0.35	Testis
								ENSG00000152219.4	ARL14EP	0.0000000025	-0.19	Whole Blood
								ENSG00000152219.4	ARL14EP	0.00000045	0.38	Pituitary
								ENSG00000152219.4	ARL14EP	0.00000075	0.2	Heart - Atrial Appendage
								ENSG00000131808.6	FSHB	0.00000079	0.56	Brain - Hypothalamus
								ENSG00000152219.4	ARL14EP	0.0000008	0.22	Esophagus - Gastroesophageal Junction
								ENSG00000152219.4	ARL14EP	0.0000012	0.31	Brain - Cerebellum
								ENSG00000152219.4	ARL14EP	0.0000018	0.32	Pancreas
								ENSG00000152219.4	ARL14EP	0.0000033	0.19	Esophagus - Muscularis
								ENSG00000152219.4	ARL14EP	0.0000055	0.23	Brain - Caudate (basal ganglia)
								ENSG00000242353.1	RP4-710M3.1	0.0000058	0.37	Testis
								ENSG00000152219.4	ARL14EP	0.0000099	0.17	Thyroid
								ENSG00000242353.1	RP4-710M3.1	0.000041	0.22	Thyroid
11	rs555621	30214997	rs518357dbSNP	30219282	-4285	0.87	0.99	ENSG00000152219.4	ARL14EP	0.00000000001	0.31	Nerve - Tibial
								ENSG00000152219.4	ARL14EP	0.000000000061	0.35	Testis
								ENSG00000152219.4	ARL14EP	0.0000000016	-0.19	Whole Blood
								ENSG00000131808.6	FSHB	0.00000019	0.58	Brain - Hypothalamus
								ENSG00000152219.4	ARL14EP	0.00000028	0.23	Esophagus - Gastroesophageal Junction
								ENSG00000152219.4	ARL14EP	0.0000004	0.38	Pituitary
								ENSG00000152219.4	ARL14EP	0.000001	0.2	Heart - Atrial Appendage
								ENSG00000152219.4	ARL14EP	0.0000016	0.31	Brain - Cerebellum
								ENSG00000152219.4	ARL14EP	0.0000037	0.19	Esophagus - Muscularis
								ENSG00000152219.4	ARL14EP	0.000004	0.31	Pancreas
								ENSG00000152219.4	ARL14EP	0.0000053	0.17	Thyroid
								ENSG00000242353.1	RP4-710M3.1	0.0000064	0.36	Testis
								ENSG00000152219.4	ARL14EP	0.000017	0.21	Brain - Caudate (basal ganglia)
								ENSG00000242353.1	RP4-710M3.1	0.00002	0.23	Thyroid
11	rs555621	30214997	rs590833dbSNP	30219485	-4488	0.87	1	ENSG00000152219.4	ARL14EP	0.0000000000092	0.31	Nerve - Tibial
								ENSG00000152219.4	ARL14EP	0.00000000016	0.35	Testis
								ENSG00000152219.4	ARL14EP	0.0000000013	-0.19	Whole Blood
								ENSG00000152219.4	ARL14EP	0.00000049	0.38	Pituitary
								ENSG00000152219.4	ARL14EP	0.00000052	0.22	Esophagus - Gastroesophageal Junction
								ENSG00000152219.4	ARL14EP	0.00000065	0.2	Heart - Atrial Appendage
								ENSG00000131808.6	FSHB	0.00000084	0.56	Brain - Hypothalamus
								ENSG00000152219.4	ARL14EP	0.0000016	0.31	Brain - Cerebellum
								ENSG00000152219.4	ARL14EP	0.0000018	0.32	Pancreas
								ENSG00000152219.4	ARL14EP	0.0000025	0.19	Esophagus - Muscularis
								ENSG00000242353.1	RP4-710M3.1	0.0000058	0.37	Testis
								ENSG00000152219.4	ARL14EP	0.00001	0.23	Brain - Caudate (basal ganglia)
								ENSG00000152219.4	ARL14EP	0.000012	0.17	Thyroid
								ENSG00000242353.1	RP4-710M3.1	0.000025	0.23	Thyroid
11	rs555621	30214997	rs489096dbSNP	30220184	-5187	0.88	1	ENSG00000152219.4	ARL14EP	0.0000000000092	0.31	Nerve - Tibial
								ENSG00000152219.4	ARL14EP	0.00000000016	0.35	Testis
								ENSG00000152219.4	ARL14EP	0.0000000018	-0.19	Whole Blood
								ENSG00000152219.4	ARL14EP	0.00000049	0.38	Pituitary
								ENSG00000152219.4	ARL14EP	0.00000052	0.22	Esophagus - Gastroesophageal Junction
								ENSG00000152219.4	ARL14EP	0.00000065	0.2	Heart - Atrial Appendage
								ENSG00000131808.6	FSHB	0.00000084	0.56	Brain - Hypothalamus
								ENSG00000152219.4	ARL14EP	0.0000016	0.31	Brain - Cerebellum
								ENSG00000152219.4	ARL14EP	0.0000018	0.32	Pancreas
								ENSG00000152219.4	ARL14EP	0.0000025	0.19	Esophagus - Muscularis
								ENSG00000242353.1	RP4-710M3.1	0.0000058	0.37	Testis
								ENSG00000152219.4	ARL14EP	0.0000089	0.23	Brain - Caudate (basal ganglia)
								ENSG00000152219.4	ARL14EP	0.000012	0.17	Thyroid
								ENSG00000242353.1	RP4-710M3.1	0.000025	0.23	Thyroid
11	rs555621	30214997	rs572883dbSNP	30220778	-5781	0.88	1	ENSG00000152219.4	ARL14EP	0.0000000000092	0.31	Nerve - Tibial
								ENSG00000152219.4	ARL14EP	0.00000000016	0.35	Testis
								ENSG00000152219.4	ARL14EP	0.0000000018	-0.19	Whole Blood
								ENSG00000152219.4	ARL14EP	0.00000049	0.38	Pituitary
								ENSG00000152219.4	ARL14EP	0.00000052	0.22	Esophagus - Gastroesophageal Junction
								ENSG00000152219.4	ARL14EP	0.00000065	0.2	Heart - Atrial Appendage
								ENSG00000131808.6	FSHB	0.00000084	0.56	Brain - Hypothalamus
								ENSG00000152219.4	ARL14EP	0.0000016	0.31	Brain - Cerebellum
								ENSG00000152219.4	ARL14EP	0.0000018	0.32	Pancreas
								ENSG00000152219.4	ARL14EP	0.0000025	0.19	Esophagus - Muscularis
								ENSG00000242353.1	RP4-710M3.1	0.0000058	0.37	Testis
								ENSG00000152219.4	ARL14EP	0.0000089	0.23	Brain - Caudate (basal ganglia)
								ENSG00000152219.4	ARL14EP	0.000012	0.17	Thyroid
								ENSG00000242353.1	RP4-710M3.1	0.000025	0.23	Thyroid
11	rs555621	30214997	rs543401dbSNP	30221700	-6703	0.88	1	ENSG00000152219.4	ARL14EP	0.0000000000074	0.31	Nerve - Tibial
								ENSG00000152219.4	ARL14EP	0.00000000014	0.35	Testis
								ENSG00000152219.4	ARL14EP	0.0000000013	-0.2	Whole Blood
								ENSG00000152219.4	ARL14EP	0.00000022	0.23	Esophagus - Gastroesophageal Junction
								ENSG00000152219.4	ARL14EP	0.00000049	0.38	Pituitary
								ENSG00000131808.6	FSHB	0.00000084	0.56	Brain - Hypothalamus
								ENSG00000152219.4	ARL14EP	0.0000012	0.2	Heart - Atrial Appendage
								ENSG00000152219.4	ARL14EP	0.0000016	0.31	Brain - Cerebellum
								ENSG00000152219.4	ARL14EP	0.0000016	0.32	Pancreas
								ENSG00000152219.4	ARL14EP	0.0000025	0.2	Esophagus - Muscularis
								ENSG00000242353.1	RP4-710M3.1	0.0000038	0.38	Testis
								ENSG00000152219.4	ARL14EP	0.0000089	0.23	Brain - Caudate (basal ganglia)
								ENSG00000152219.4	ARL14EP	0.0000099	0.17	Thyroid
								ENSG00000242353.1	RP4-710M3.1	0.000018	0.23	Thyroid
11	rs555621	30214997	rs939433dbSNP	30226339	-11342	0.87	0.99	ENSG00000152219.4	ARL14EP	0.00000000001	0.31	Nerve - Tibial
								ENSG00000152219.4	ARL14EP	0.000000000061	0.35	Testis
								ENSG00000152219.4	ARL14EP	0.0000000017	-0.19	Whole Blood
								ENSG00000131808.6	FSHB	0.00000019	0.58	Brain - Hypothalamus
								ENSG00000152219.4	ARL14EP	0.00000029	0.23	Esophagus - Gastroesophageal Junction
								ENSG00000152219.4	ARL14EP	0.0000004	0.38	Pituitary
								ENSG00000152219.4	ARL14EP	0.0000012	0.2	Heart - Atrial Appendage
								ENSG00000152219.4	ARL14EP	0.0000016	0.31	Brain - Cerebellum
								ENSG00000152219.4	ARL14EP	0.0000038	0.19	Esophagus - Muscularis
								ENSG00000152219.4	ARL14EP	0.0000042	0.31	Pancreas
								ENSG00000152219.4	ARL14EP	0.0000055	0.17	Thyroid
								ENSG00000242353.1	RP4-710M3.1	0.0000064	0.36	Testis
								ENSG00000152219.4	ARL14EP	0.000017	0.21	Brain - Caudate (basal ganglia)
								ENSG00000242353.1	RP4-710M3.1	0.000021	0.23	Thyroid
11	rs555621	30214997	rs1630084dbSNP	30226845	-11848	0.88	1	ENSG00000152219.4	ARL14EP	0.0000000000053	0.31	Nerve - Tibial
								ENSG00000152219.4	ARL14EP	0.00000000016	0.35	Testis
								ENSG00000152219.4	ARL14EP	0.0000000018	-0.19	Whole Blood
								ENSG00000152219.4	ARL14EP	0.00000049	0.38	Pituitary
								ENSG00000152219.4	ARL14EP	0.00000052	0.22	Esophagus - Gastroesophageal Junction
								ENSG00000152219.4	ARL14EP	0.00000065	0.2	Heart - Atrial Appendage
								ENSG00000131808.6	FSHB	0.00000084	0.56	Brain - Hypothalamus
								ENSG00000152219.4	ARL14EP	0.0000016	0.31	Brain - Cerebellum
								ENSG00000152219.4	ARL14EP	0.0000018	0.32	Pancreas
								ENSG00000152219.4	ARL14EP	0.0000025	0.19	Esophagus - Muscularis
								ENSG00000242353.1	RP4-710M3.1	0.0000058	0.37	Testis
								ENSG00000152219.4	ARL14EP	0.0000089	0.23	Brain - Caudate (basal ganglia)
								ENSG00000152219.4	ARL14EP	0.000012	0.17	Thyroid
								ENSG00000242353.1	RP4-710M3.1	0.000025	0.23	Thyroid
11	rs555621	30214997	rs1782509dbSNP	30227279	-12282	0.88	1	ENSG00000152219.4	ARL14EP	0.000000000015	0.3	Nerve - Tibial
								ENSG00000152219.4	ARL14EP	0.000000000058	0.36	Testis
								ENSG00000152219.4	ARL14EP	0.0000000021	-0.19	Whole Blood
								ENSG00000152219.4	ARL14EP	0.00000039	0.38	Pituitary
								ENSG00000152219.4	ARL14EP	0.00000052	0.22	Esophagus - Gastroesophageal Junction
								ENSG00000152219.4	ARL14EP	0.00000065	0.2	Heart - Atrial Appendage
								ENSG00000131808.6	FSHB	0.00000084	0.56	Brain - Hypothalamus
								ENSG00000152219.4	ARL14EP	0.0000012	0.31	Brain - Cerebellum
								ENSG00000152219.4	ARL14EP	0.0000017	0.32	Pancreas
								ENSG00000152219.4	ARL14EP	0.0000026	0.19	Esophagus - Muscularis
								ENSG00000242353.1	RP4-710M3.1	0.0000029	0.38	Testis
								ENSG00000152219.4	ARL14EP	0.0000089	0.23	Brain - Caudate (basal ganglia)
								ENSG00000152219.4	ARL14EP	0.000012	0.17	Thyroid
								ENSG00000242353.1	RP4-710M3.1	0.000025	0.23	Thyroid
11	rs555621	30214997	rs1716024dbSNP	30227537	-12540	0.87	1	ENSG00000152219.4	ARL14EP	0.000000000052	0.36	Testis
								ENSG00000152219.4	ARL14EP	0.000000000052	0.3	Nerve - Tibial
								ENSG00000152219.4	ARL14EP	0.0000000072	-0.19	Whole Blood
								ENSG00000152219.4	ARL14EP	0.0000000082	0.24	Heart - Atrial Appendage
								ENSG00000152219.4	ARL14EP	0.00000011	0.35	Pancreas
								ENSG00000152219.4	ARL14EP	0.00000025	0.34	Brain - Cerebellum
								ENSG00000152219.4	ARL14EP	0.00000038	0.23	Esophagus - Gastroesophageal Junction
								ENSG00000152219.4	ARL14EP	0.00000046	0.19	Thyroid
								ENSG00000152219.4	ARL14EP	0.00000058	0.38	Pituitary
								ENSG00000152219.4	ARL14EP	0.0000017	0.2	Esophagus - Muscularis
								ENSG00000131808.6	FSHB	0.000007	0.53	Brain - Hypothalamus
								ENSG00000152219.4	ARL14EP	0.0000076	0.23	Brain - Caudate (basal ganglia)
								ENSG00000242353.1	RP4-710M3.1	0.000012	0.36	Testis
								ENSG00000242353.1	RP4-710M3.1	0.000068	0.22	Thyroid
11	rs555621	30214997	rs1716023dbSNP	30227975	-12978	0.88	1	ENSG00000152219.4	ARL14EP	0.0000000000081	0.31	Nerve - Tibial
								ENSG00000152219.4	ARL14EP	0.00000000019	0.35	Testis
								ENSG00000152219.4	ARL14EP	0.0000000026	-0.19	Whole Blood
								ENSG00000152219.4	ARL14EP	0.00000052	0.22	Esophagus - Gastroesophageal Junction
								ENSG00000131808.6	FSHB	0.00000082	0.56	Brain - Hypothalamus
								ENSG00000152219.4	ARL14EP	0.00000082	0.2	Heart - Atrial Appendage
								ENSG00000152219.4	ARL14EP	0.00000089	0.37	Pituitary
								ENSG00000152219.4	ARL14EP	0.000002	0.32	Pancreas
								ENSG00000152219.4	ARL14EP	0.0000029	0.3	Brain - Cerebellum
								ENSG00000152219.4	ARL14EP	0.0000038	0.19	Esophagus - Muscularis
								ENSG00000242353.1	RP4-710M3.1	0.0000042	0.37	Testis
								ENSG00000152219.4	ARL14EP	0.0000095	0.23	Brain - Caudate (basal ganglia)
								ENSG00000152219.4	ARL14EP	0.000013	0.17	Thyroid
								ENSG00000242353.1	RP4-710M3.1	0.000029	0.23	Thyroid
11	rs555621	30214997	rs1782510dbSNP	30228003	-13006	0.88	1	ENSG00000152219.4	ARL14EP	0.000000000031	0.3	Nerve - Tibial
								ENSG00000152219.4	ARL14EP	0.00000000065	0.34	Testis
								ENSG00000152219.4	ARL14EP	0.0000000023	-0.19	Whole Blood
								ENSG00000152219.4	ARL14EP	0.00000046	0.38	Pituitary
								ENSG00000131808.6	FSHB	0.00000084	0.56	Brain - Hypothalamus
								ENSG00000152219.4	ARL14EP	0.00000088	0.22	Esophagus - Gastroesophageal Junction
								ENSG00000152219.4	ARL14EP	0.00000095	0.2	Heart - Atrial Appendage
								ENSG00000152219.4	ARL14EP	0.0000015	0.31	Brain - Cerebellum
								ENSG00000152219.4	ARL14EP	0.0000025	0.32	Pancreas
								ENSG00000242353.1	RP4-710M3.1	0.000003	0.38	Testis
								ENSG00000152219.4	ARL14EP	0.0000054	0.19	Esophagus - Muscularis
								ENSG00000152219.4	ARL14EP	0.0000088	0.23	Brain - Caudate (basal ganglia)
								ENSG00000152219.4	ARL14EP	0.000015	0.17	Thyroid
								ENSG00000242353.1	RP4-710M3.1	0.000022	0.23	Thyroid
11	rs555621	30214997	rs1716022dbSNP	30228630	-13633	0.88	1	ENSG00000152219.4	ARL14EP	0.0000000000092	0.31	Nerve - Tibial
								ENSG00000152219.4	ARL14EP	0.00000000016	0.35	Testis
								ENSG00000152219.4	ARL14EP	0.0000000018	-0.19	Whole Blood
								ENSG00000152219.4	ARL14EP	0.00000049	0.38	Pituitary
								ENSG00000152219.4	ARL14EP	0.00000052	0.22	Esophagus - Gastroesophageal Junction
								ENSG00000152219.4	ARL14EP	0.00000065	0.2	Heart - Atrial Appendage
								ENSG00000131808.6	FSHB	0.00000084	0.56	Brain - Hypothalamus
								ENSG00000152219.4	ARL14EP	0.0000016	0.31	Brain - Cerebellum
								ENSG00000152219.4	ARL14EP	0.0000018	0.32	Pancreas
								ENSG00000152219.4	ARL14EP	0.0000025	0.19	Esophagus - Muscularis
								ENSG00000242353.1	RP4-710M3.1	0.0000058	0.37	Testis
								ENSG00000152219.4	ARL14EP	0.0000089	0.23	Brain - Caudate (basal ganglia)
								ENSG00000152219.4	ARL14EP	0.000012	0.17	Thyroid
								ENSG00000242353.1	RP4-710M3.1	0.000025	0.23	Thyroid
11	rs555621	30214997	rs537263dbSNP	30228812	-13815	0.88	1	ENSG00000152219.4	ARL14EP	0.0000000000092	0.31	Nerve - Tibial
								ENSG00000152219.4	ARL14EP	0.00000000016	0.35	Testis
								ENSG00000152219.4	ARL14EP	0.0000000018	-0.19	Whole Blood
								ENSG00000152219.4	ARL14EP	0.00000049	0.38	Pituitary
								ENSG00000152219.4	ARL14EP	0.00000052	0.22	Esophagus - Gastroesophageal Junction
								ENSG00000152219.4	ARL14EP	0.00000065	0.2	Heart - Atrial Appendage
								ENSG00000131808.6	FSHB	0.00000084	0.56	Brain - Hypothalamus
								ENSG00000152219.4	ARL14EP	0.0000016	0.31	Brain - Cerebellum
								ENSG00000152219.4	ARL14EP	0.0000018	0.32	Pancreas
								ENSG00000152219.4	ARL14EP	0.0000025	0.19	Esophagus - Muscularis
								ENSG00000242353.1	RP4-710M3.1	0.0000058	0.37	Testis
								ENSG00000152219.4	ARL14EP	0.0000089	0.23	Brain - Caudate (basal ganglia)
								ENSG00000152219.4	ARL14EP	0.000012	0.17	Thyroid
								ENSG00000242353.1	RP4-710M3.1	0.000026	0.23	Thyroid
11	rs555621	30214997	rs538236dbSNP	30228932	-13935	0.88	1	ENSG00000152219.4	ARL14EP	0.0000000000083	0.31	Nerve - Tibial
								ENSG00000152219.4	ARL14EP	0.00000000016	0.35	Testis
								ENSG00000152219.4	ARL14EP	0.0000000019	-0.19	Whole Blood
								ENSG00000131808.6	FSHB	0.00000038	0.57	Brain - Hypothalamus
								ENSG00000152219.4	ARL14EP	0.00000049	0.38	Pituitary
								ENSG00000152219.4	ARL14EP	0.00000051	0.22	Esophagus - Gastroesophageal Junction
								ENSG00000152219.4	ARL14EP	0.0000006	0.2	Heart - Atrial Appendage
								ENSG00000152219.4	ARL14EP	0.0000016	0.31	Brain - Cerebellum
								ENSG00000152219.4	ARL14EP	0.0000018	0.32	Pancreas
								ENSG00000152219.4	ARL14EP	0.0000026	0.19	Esophagus - Muscularis
								ENSG00000152219.4	ARL14EP	0.0000054	0.23	Brain - Caudate (basal ganglia)
								ENSG00000242353.1	RP4-710M3.1	0.0000058	0.37	Testis
								ENSG00000152219.4	ARL14EP	0.000012	0.17	Thyroid
								ENSG00000242353.1	RP4-710M3.1	0.000025	0.23	Thyroid
11	rs555621	30214997	rs654669dbSNP	30229021	-14024	0.87	0.99	ENSG00000152219.4	ARL14EP	0.000000000011	0.31	Nerve - Tibial
								ENSG00000152219.4	ARL14EP	0.000000000061	0.35	Testis
								ENSG00000152219.4	ARL14EP	0.0000000022	-0.19	Whole Blood
								ENSG00000131808.6	FSHB	0.00000019	0.58	Brain - Hypothalamus
								ENSG00000152219.4	ARL14EP	0.0000004	0.23	Esophagus - Gastroesophageal Junction
								ENSG00000152219.4	ARL14EP	0.00000049	0.38	Pituitary
								ENSG00000152219.4	ARL14EP	0.00000065	0.2	Heart - Atrial Appendage
								ENSG00000152219.4	ARL14EP	0.0000016	0.31	Brain - Cerebellum
								ENSG00000152219.4	ARL14EP	0.0000032	0.31	Pancreas
								ENSG00000152219.4	ARL14EP	0.0000041	0.19	Esophagus - Muscularis
								ENSG00000242353.1	RP4-710M3.1	0.0000064	0.36	Testis
								ENSG00000152219.4	ARL14EP	0.000019	0.21	Brain - Caudate (basal ganglia)
								ENSG00000152219.4	ARL14EP	0.000022	0.16	Thyroid
								ENSG00000242353.1	RP4-710M3.1	0.000033	0.23	Thyroid
11	rs555621	30214997	rs640748dbSNP	30229804	-14807	0.87	1	ENSG00000152219.4	ARL14EP	0.000000000011	0.31	Nerve - Tibial
								ENSG00000152219.4	ARL14EP	0.000000000049	0.36	Testis
								ENSG00000152219.4	ARL14EP	0.0000000043	-0.19	Whole Blood
								ENSG00000152219.4	ARL14EP	0.00000047	0.23	Esophagus - Gastroesophageal Junction
								ENSG00000152219.4	ARL14EP	0.00000049	0.38	Pituitary
								ENSG00000152219.4	ARL14EP	0.0000005	0.2	Heart - Atrial Appendage
								ENSG00000152219.4	ARL14EP	0.00000081	0.32	Brain - Cerebellum
								ENSG00000131808.6	FSHB	0.0000013	0.57	Brain - Hypothalamus
								ENSG00000152219.4	ARL14EP	0.0000015	0.32	Pancreas
								ENSG00000152219.4	ARL14EP	0.0000015	0.2	Esophagus - Muscularis
								ENSG00000152219.4	ARL14EP	0.0000021	0.18	Thyroid
								ENSG00000242353.1	RP4-710M3.1	0.000005	0.37	Testis
								ENSG00000152219.4	ARL14EP	0.0000089	0.23	Brain - Caudate (basal ganglia)
								ENSG00000242353.1	RP4-710M3.1	0.000076	0.22	Thyroid
11	rs555621	30214997	rs639403dbSNP	30230078	-15081	0.88	1	ENSG00000152219.4	ARL14EP	0.0000000000092	0.31	Nerve - Tibial
								ENSG00000152219.4	ARL14EP	0.00000000016	0.35	Testis
								ENSG00000152219.4	ARL14EP	0.0000000018	-0.19	Whole Blood
								ENSG00000152219.4	ARL14EP	0.00000049	0.38	Pituitary
								ENSG00000152219.4	ARL14EP	0.00000052	0.22	Esophagus - Gastroesophageal Junction
								ENSG00000152219.4	ARL14EP	0.00000065	0.2	Heart - Atrial Appendage
								ENSG00000131808.6	FSHB	0.00000084	0.56	Brain - Hypothalamus
								ENSG00000152219.4	ARL14EP	0.0000016	0.31	Brain - Cerebellum
								ENSG00000152219.4	ARL14EP	0.0000018	0.32	Pancreas
								ENSG00000152219.4	ARL14EP	0.0000025	0.19	Esophagus - Muscularis
								ENSG00000242353.1	RP4-710M3.1	0.0000058	0.37	Testis
								ENSG00000152219.4	ARL14EP	0.0000089	0.23	Brain - Caudate (basal ganglia)
								ENSG00000152219.4	ARL14EP	0.000012	0.17	Thyroid
								ENSG00000242353.1	RP4-710M3.1	0.000025	0.23	Thyroid
11	rs555621	30214997	rs550312dbSNP	30231642	-16645	0.87	0.99	ENSG00000152219.4	ARL14EP	0.000000000011	0.31	Nerve - Tibial
								ENSG00000152219.4	ARL14EP	0.000000000061	0.35	Testis
								ENSG00000152219.4	ARL14EP	0.00000000089	-0.2	Whole Blood
								ENSG00000131808.6	FSHB	0.00000019	0.58	Brain - Hypothalamus
								ENSG00000152219.4	ARL14EP	0.00000035	0.23	Esophagus - Gastroesophageal Junction
								ENSG00000152219.4	ARL14EP	0.00000049	0.38	Pituitary
								ENSG00000152219.4	ARL14EP	0.0000012	0.2	Heart - Atrial Appendage
								ENSG00000152219.4	ARL14EP	0.0000016	0.31	Brain - Cerebellum
								ENSG00000152219.4	ARL14EP	0.0000022	0.32	Pancreas
								ENSG00000152219.4	ARL14EP	0.0000061	0.19	Esophagus - Muscularis
								ENSG00000242353.1	RP4-710M3.1	0.0000064	0.36	Testis
								ENSG00000152219.4	ARL14EP	0.000019	0.21	Brain - Caudate (basal ganglia)
								ENSG00000152219.4	ARL14EP	0.000021	0.16	Thyroid
								ENSG00000242353.1	RP4-710M3.1	0.000027	0.23	Thyroid
11	rs555621	30214997	rs611246dbSNP	30231771	-16774	0.87	0.99	ENSG00000152219.4	ARL14EP	0.000000000011	0.31	Nerve - Tibial
								ENSG00000152219.4	ARL14EP	0.000000000061	0.35	Testis
								ENSG00000152219.4	ARL14EP	0.00000000089	-0.2	Whole Blood
								ENSG00000131808.6	FSHB	0.00000019	0.58	Brain - Hypothalamus
								ENSG00000152219.4	ARL14EP	0.00000043	0.23	Esophagus - Gastroesophageal Junction
								ENSG00000152219.4	ARL14EP	0.00000049	0.38	Pituitary
								ENSG00000152219.4	ARL14EP	0.00000065	0.2	Heart - Atrial Appendage
								ENSG00000152219.4	ARL14EP	0.0000016	0.31	Brain - Cerebellum
								ENSG00000152219.4	ARL14EP	0.0000022	0.32	Pancreas
								ENSG00000152219.4	ARL14EP	0.0000061	0.19	Esophagus - Muscularis
								ENSG00000242353.1	RP4-710M3.1	0.0000064	0.36	Testis
								ENSG00000152219.4	ARL14EP	0.000019	0.21	Brain - Caudate (basal ganglia)
								ENSG00000152219.4	ARL14EP	0.000021	0.16	Thyroid
								ENSG00000242353.1	RP4-710M3.1	0.000027	0.23	Thyroid
11	rs555621	30214997	rs609896dbSNP	30232094	-17097	0.88	1	ENSG00000152219.4	ARL14EP	0.0000000000092	0.31	Nerve - Tibial
								ENSG00000152219.4	ARL14EP	0.00000000016	0.35	Testis
								ENSG00000152219.4	ARL14EP	0.0000000018	-0.19	Whole Blood
								ENSG00000152219.4	ARL14EP	0.00000049	0.38	Pituitary
								ENSG00000152219.4	ARL14EP	0.00000052	0.22	Esophagus - Gastroesophageal Junction
								ENSG00000152219.4	ARL14EP	0.00000065	0.2	Heart - Atrial Appendage
								ENSG00000131808.6	FSHB	0.00000084	0.56	Brain - Hypothalamus
								ENSG00000152219.4	ARL14EP	0.0000016	0.31	Brain - Cerebellum
								ENSG00000152219.4	ARL14EP	0.0000018	0.32	Pancreas
								ENSG00000152219.4	ARL14EP	0.0000025	0.19	Esophagus - Muscularis
								ENSG00000242353.1	RP4-710M3.1	0.0000058	0.37	Testis
								ENSG00000152219.4	ARL14EP	0.0000089	0.23	Brain - Caudate (basal ganglia)
								ENSG00000152219.4	ARL14EP	0.000012	0.17	Thyroid
								ENSG00000242353.1	RP4-710M3.1	0.000025	0.23	Thyroid
11	rs555621	30214997	rs580646dbSNP	30232721	-17724	0.86	0.98	ENSG00000152219.4	ARL14EP	0.000000000015	0.37	Testis
								ENSG00000152219.4	ARL14EP	0.000000000018	0.31	Nerve - Tibial
								ENSG00000152219.4	ARL14EP	0.0000000034	-0.19	Whole Blood
								ENSG00000152219.4	ARL14EP	0.000000059	0.24	Esophagus - Gastroesophageal Junction
								ENSG00000131808.6	FSHB	0.00000019	0.58	Brain - Hypothalamus
								ENSG00000152219.4	ARL14EP	0.0000004	0.38	Pituitary
								ENSG00000152219.4	ARL14EP	0.000001	0.2	Heart - Atrial Appendage
								ENSG00000152219.4	ARL14EP	0.0000016	0.31	Brain - Cerebellum
								ENSG00000152219.4	ARL14EP	0.0000037	0.19	Esophagus - Muscularis
								ENSG00000152219.4	ARL14EP	0.0000043	0.31	Pancreas
								ENSG00000242353.1	RP4-710M3.1	0.0000064	0.36	Testis
								ENSG00000152219.4	ARL14EP	0.0000072	0.17	Thyroid
								ENSG00000152219.4	ARL14EP	0.000017	0.21	Brain - Caudate (basal ganglia)
								ENSG00000242353.1	RP4-710M3.1	0.000019	0.24	Thyroid
11	rs555621	30214997	rs595496dbSNP	30233003	-18006	0.87	0.99	ENSG00000152219.4	ARL14EP	0.00000000001	0.31	Nerve - Tibial
								ENSG00000152219.4	ARL14EP	0.00000000006	0.35	Testis
								ENSG00000152219.4	ARL14EP	0.0000000016	-0.19	Whole Blood
								ENSG00000131808.6	FSHB	0.00000019	0.58	Brain - Hypothalamus
								ENSG00000152219.4	ARL14EP	0.00000028	0.23	Esophagus - Gastroesophageal Junction
								ENSG00000152219.4	ARL14EP	0.0000004	0.38	Pituitary
								ENSG00000152219.4	ARL14EP	0.000001	0.2	Heart - Atrial Appendage
								ENSG00000152219.4	ARL14EP	0.0000016	0.31	Brain - Cerebellum
								ENSG00000152219.4	ARL14EP	0.0000037	0.19	Esophagus - Muscularis
								ENSG00000152219.4	ARL14EP	0.000004	0.31	Pancreas
								ENSG00000152219.4	ARL14EP	0.0000055	0.17	Thyroid
								ENSG00000242353.1	RP4-710M3.1	0.0000066	0.36	Testis
								ENSG00000152219.4	ARL14EP	0.000017	0.21	Brain - Caudate (basal ganglia)
								ENSG00000242353.1	RP4-710M3.1	0.000019	0.23	Thyroid
11	rs555621	30214997	rs594982dbSNP	30233136	-18139	0.85	1	ENSG00000152219.4	ARL14EP	0.000000000054	0.3	Nerve - Tibial
								ENSG00000152219.4	ARL14EP	0.000000000057	0.36	Testis
								ENSG00000152219.4	ARL14EP	0.0000000072	-0.19	Whole Blood
								ENSG00000152219.4	ARL14EP	0.0000000078	0.24	Heart - Atrial Appendage
								ENSG00000152219.4	ARL14EP	0.00000011	0.35	Pancreas
								ENSG00000152219.4	ARL14EP	0.00000025	0.34	Brain - Cerebellum
								ENSG00000152219.4	ARL14EP	0.00000038	0.23	Esophagus - Gastroesophageal Junction
								ENSG00000152219.4	ARL14EP	0.00000047	0.19	Thyroid
								ENSG00000152219.4	ARL14EP	0.0000005	0.38	Pituitary
								ENSG00000152219.4	ARL14EP	0.0000017	0.2	Esophagus - Muscularis
								ENSG00000131808.6	FSHB	0.0000067	0.53	Brain - Hypothalamus
								ENSG00000152219.4	ARL14EP	0.0000075	0.23	Brain - Caudate (basal ganglia)
								ENSG00000242353.1	RP4-710M3.1	0.000013	0.36	Testis
								ENSG00000242353.1	RP4-710M3.1	0.000067	0.22	Thyroid
11	rs555621	30214997	rs6169dbSNP	30233638	-18641	0.87	1	ENSG00000152219.4	ARL14EP	0.000000000052	0.36	Testis
								ENSG00000152219.4	ARL14EP	0.000000000052	0.3	Nerve - Tibial
								ENSG00000152219.4	ARL14EP	0.0000000072	-0.19	Whole Blood
								ENSG00000152219.4	ARL14EP	0.0000000082	0.24	Heart - Atrial Appendage
								ENSG00000152219.4	ARL14EP	0.00000011	0.35	Pancreas
								ENSG00000152219.4	ARL14EP	0.00000025	0.34	Brain - Cerebellum
								ENSG00000152219.4	ARL14EP	0.00000038	0.23	Esophagus - Gastroesophageal Junction
								ENSG00000152219.4	ARL14EP	0.00000046	0.19	Thyroid
								ENSG00000152219.4	ARL14EP	0.00000058	0.38	Pituitary
								ENSG00000152219.4	ARL14EP	0.0000017	0.2	Esophagus - Muscularis
								ENSG00000131808.6	FSHB	0.000007	0.53	Brain - Hypothalamus
								ENSG00000152219.4	ARL14EP	0.0000076	0.23	Brain - Caudate (basal ganglia)
								ENSG00000242353.1	RP4-710M3.1	0.000012	0.36	Testis
								ENSG00000242353.1	RP4-710M3.1	0.000068	0.22	Thyroid
11	rs555621	30214997	rs506197dbSNP	30234276	-19279	0.88	1	ENSG00000152219.4	ARL14EP	0.0000000000097	0.31	Nerve - Tibial
								ENSG00000152219.4	ARL14EP	0.00000000016	0.35	Testis
								ENSG00000152219.4	ARL14EP	0.0000000017	-0.19	Whole Blood
								ENSG00000152219.4	ARL14EP	0.00000049	0.38	Pituitary
								ENSG00000152219.4	ARL14EP	0.00000052	0.22	Esophagus - Gastroesophageal Junction
								ENSG00000152219.4	ARL14EP	0.00000065	0.2	Heart - Atrial Appendage
								ENSG00000131808.6	FSHB	0.00000084	0.56	Brain - Hypothalamus
								ENSG00000152219.4	ARL14EP	0.0000016	0.31	Brain - Cerebellum
								ENSG00000152219.4	ARL14EP	0.0000018	0.32	Pancreas
								ENSG00000152219.4	ARL14EP	0.0000025	0.19	Esophagus - Muscularis
								ENSG00000242353.1	RP4-710M3.1	0.0000058	0.37	Testis
								ENSG00000152219.4	ARL14EP	0.0000089	0.23	Brain - Caudate (basal ganglia)
								ENSG00000152219.4	ARL14EP	0.000012	0.17	Thyroid
								ENSG00000242353.1	RP4-710M3.1	0.000025	0.23	Thyroid
11	rs555621	30214997	rs506306dbSNP	30234320	-19323	0.88	1	ENSG00000152219.4	ARL14EP	0.0000000000092	0.31	Nerve - Tibial
								ENSG00000152219.4	ARL14EP	0.00000000016	0.35	Testis
								ENSG00000152219.4	ARL14EP	0.0000000018	-0.19	Whole Blood
								ENSG00000152219.4	ARL14EP	0.00000049	0.38	Pituitary
								ENSG00000152219.4	ARL14EP	0.00000052	0.22	Esophagus - Gastroesophageal Junction
								ENSG00000152219.4	ARL14EP	0.00000065	0.2	Heart - Atrial Appendage
								ENSG00000131808.6	FSHB	0.00000084	0.56	Brain - Hypothalamus
								ENSG00000152219.4	ARL14EP	0.0000016	0.31	Brain - Cerebellum
								ENSG00000152219.4	ARL14EP	0.0000018	0.32	Pancreas
								ENSG00000152219.4	ARL14EP	0.0000025	0.19	Esophagus - Muscularis
								ENSG00000242353.1	RP4-710M3.1	0.0000058	0.37	Testis
								ENSG00000152219.4	ARL14EP	0.0000089	0.23	Brain - Caudate (basal ganglia)
								ENSG00000152219.4	ARL14EP	0.000012	0.17	Thyroid
								ENSG00000242353.1	RP4-710M3.1	0.000025	0.23	Thyroid
11	rs555621	30214997	rs676349dbSNP	30234435	-19438	0.88	1	ENSG00000152219.4	ARL14EP	0.0000000000092	0.31	Nerve - Tibial
								ENSG00000152219.4	ARL14EP	0.00000000016	0.35	Testis
								ENSG00000152219.4	ARL14EP	0.0000000018	-0.19	Whole Blood
								ENSG00000131808.6	FSHB	0.00000038	0.57	Brain - Hypothalamus
								ENSG00000152219.4	ARL14EP	0.00000049	0.38	Pituitary
								ENSG00000152219.4	ARL14EP	0.00000052	0.22	Esophagus - Gastroesophageal Junction
								ENSG00000152219.4	ARL14EP	0.00000065	0.2	Heart - Atrial Appendage
								ENSG00000152219.4	ARL14EP	0.0000016	0.31	Brain - Cerebellum
								ENSG00000152219.4	ARL14EP	0.0000018	0.32	Pancreas
								ENSG00000152219.4	ARL14EP	0.0000025	0.19	Esophagus - Muscularis
								ENSG00000152219.4	ARL14EP	0.0000054	0.23	Brain - Caudate (basal ganglia)
								ENSG00000242353.1	RP4-710M3.1	0.0000058	0.37	Testis
								ENSG00000152219.4	ARL14EP	0.000012	0.17	Thyroid
								ENSG00000242353.1	RP4-710M3.1	0.000025	0.23	Thyroid
11	rs555621	30214997	rs560078dbSNP	30235575	-20578	0.87	1	ENSG00000152219.4	ARL14EP	0.000000000011	0.31	Nerve - Tibial
								ENSG00000152219.4	ARL14EP	0.000000000049	0.36	Testis
								ENSG00000152219.4	ARL14EP	0.0000000041	-0.19	Whole Blood
								ENSG00000152219.4	ARL14EP	0.00000045	0.38	Pituitary
								ENSG00000152219.4	ARL14EP	0.00000046	0.23	Esophagus - Gastroesophageal Junction
								ENSG00000152219.4	ARL14EP	0.00000049	0.2	Heart - Atrial Appendage
								ENSG00000152219.4	ARL14EP	0.00000081	0.32	Brain - Cerebellum
								ENSG00000131808.6	FSHB	0.0000012	0.57	Brain - Hypothalamus
								ENSG00000152219.4	ARL14EP	0.0000015	0.2	Esophagus - Muscularis
								ENSG00000152219.4	ARL14EP	0.0000015	0.32	Pancreas
								ENSG00000152219.4	ARL14EP	0.0000021	0.18	Thyroid
								ENSG00000242353.1	RP4-710M3.1	0.000005	0.37	Testis
								ENSG00000152219.4	ARL14EP	0.0000088	0.23	Brain - Caudate (basal ganglia)
								ENSG00000242353.1	RP4-710M3.1	0.000078	0.22	Thyroid
11	rs555621	30214997	rs626869dbSNP	30237223	-22226	0.87	1	ENSG00000152219.4	ARL14EP	0.0000000000092	0.31	Nerve - Tibial
								ENSG00000152219.4	ARL14EP	0.00000000016	0.35	Testis
								ENSG00000152219.4	ARL14EP	0.0000000018	-0.19	Whole Blood
								ENSG00000152219.4	ARL14EP	0.00000049	0.38	Pituitary
								ENSG00000152219.4	ARL14EP	0.00000052	0.22	Esophagus - Gastroesophageal Junction
								ENSG00000152219.4	ARL14EP	0.00000065	0.2	Heart - Atrial Appendage
								ENSG00000131808.6	FSHB	0.00000084	0.56	Brain - Hypothalamus
								ENSG00000152219.4	ARL14EP	0.0000016	0.31	Brain - Cerebellum
								ENSG00000152219.4	ARL14EP	0.0000018	0.32	Pancreas
								ENSG00000152219.4	ARL14EP	0.0000025	0.19	Esophagus - Muscularis
								ENSG00000242353.1	RP4-710M3.1	0.0000058	0.37	Testis
								ENSG00000152219.4	ARL14EP	0.0000089	0.23	Brain - Caudate (basal ganglia)
								ENSG00000152219.4	ARL14EP	0.000012	0.17	Thyroid
								ENSG00000242353.1	RP4-710M3.1	0.000025	0.23	Thyroid
11	rs555621	30214997	rs615577dbSNP	30237442	-22445	0.86	0.99	ENSG00000152219.4	ARL14EP	0.0000000000092	0.31	Nerve - Tibial
								ENSG00000152219.4	ARL14EP	0.00000000016	0.35	Testis
								ENSG00000152219.4	ARL14EP	0.0000000018	-0.19	Whole Blood
								ENSG00000152219.4	ARL14EP	0.00000049	0.38	Pituitary
								ENSG00000152219.4	ARL14EP	0.00000052	0.22	Esophagus - Gastroesophageal Junction
								ENSG00000152219.4	ARL14EP	0.00000065	0.2	Heart - Atrial Appendage
								ENSG00000131808.6	FSHB	0.00000084	0.56	Brain - Hypothalamus
								ENSG00000152219.4	ARL14EP	0.0000016	0.31	Brain - Cerebellum
								ENSG00000152219.4	ARL14EP	0.0000018	0.32	Pancreas
								ENSG00000152219.4	ARL14EP	0.0000025	0.19	Esophagus - Muscularis
								ENSG00000242353.1	RP4-710M3.1	0.0000058	0.37	Testis
								ENSG00000152219.4	ARL14EP	0.0000089	0.23	Brain - Caudate (basal ganglia)
								ENSG00000152219.4	ARL14EP	0.000012	0.17	Thyroid
								ENSG00000242353.1	RP4-710M3.1	0.000025	0.23	Thyroid
11	rs555621	30214997	rs7126848dbSNP	30239668	-24671	0.83	0.96	ENSG00000152219.4	ARL14EP	0.000000000011	0.31	Nerve - Tibial
								ENSG00000152219.4	ARL14EP	0.000000000049	0.36	Testis
								ENSG00000152219.4	ARL14EP	0.0000000042	-0.19	Whole Blood
								ENSG00000152219.4	ARL14EP	0.00000046	0.23	Esophagus - Gastroesophageal Junction
								ENSG00000152219.4	ARL14EP	0.00000049	0.2	Heart - Atrial Appendage
								ENSG00000131808.6	FSHB	0.00000084	0.56	Brain - Hypothalamus
								ENSG00000152219.4	ARL14EP	0.0000012	0.37	Pituitary
								ENSG00000152219.4	ARL14EP	0.0000015	0.32	Pancreas
								ENSG00000152219.4	ARL14EP	0.0000016	0.2	Esophagus - Muscularis
								ENSG00000152219.4	ARL14EP	0.0000024	0.3	Brain - Cerebellum
								ENSG00000242353.1	RP4-710M3.1	0.000005	0.37	Testis
								ENSG00000152219.4	ARL14EP	0.0000071	0.17	Thyroid
								ENSG00000152219.4	ARL14EP	0.0000087	0.23	Brain - Caudate (basal ganglia)
								ENSG00000242353.1	RP4-710M3.1	0.000092	0.21	Thyroid
11	rs555621	30214997	rs622356dbSNP	30240363	-25366	0.86	0.99	ENSG00000152219.4	ARL14EP	0.0000000000092	0.31	Nerve - Tibial
								ENSG00000152219.4	ARL14EP	0.00000000016	0.35	Testis
								ENSG00000152219.4	ARL14EP	0.0000000018	-0.19	Whole Blood
								ENSG00000152219.4	ARL14EP	0.00000049	0.38	Pituitary
								ENSG00000152219.4	ARL14EP	0.00000052	0.22	Esophagus - Gastroesophageal Junction
								ENSG00000152219.4	ARL14EP	0.00000065	0.2	Heart - Atrial Appendage
								ENSG00000131808.6	FSHB	0.00000084	0.56	Brain - Hypothalamus
								ENSG00000152219.4	ARL14EP	0.0000016	0.31	Brain - Cerebellum
								ENSG00000152219.4	ARL14EP	0.0000018	0.32	Pancreas
								ENSG00000152219.4	ARL14EP	0.0000025	0.19	Esophagus - Muscularis
								ENSG00000242353.1	RP4-710M3.1	0.0000058	0.37	Testis
								ENSG00000152219.4	ARL14EP	0.0000089	0.23	Brain - Caudate (basal ganglia)
								ENSG00000152219.4	ARL14EP	0.000012	0.17	Thyroid
								ENSG00000242353.1	RP4-710M3.1	0.000025	0.23	Thyroid
11	rs1782507	30222321	rs521271dbSNP	30218923	3398	0.98	1	ENSG00000152219.4	ARL14EP	2.3E-31	0.43	Esophagus - Muscularis
								ENSG00000152219.4	ARL14EP	1.3E-27	0.61	Brain - Cerebellum
								ENSG00000152219.4	ARL14EP	3.4E-26	0.47	Nerve - Tibial
								ENSG00000152219.4	ARL14EP	1.3E-19	0.34	Thyroid
								ENSG00000152219.4	ARL14EP	0.000000000000000017	0.6	Pituitary
								ENSG00000152219.4	ARL14EP	0.00000000000000025	0.55	Pancreas
								ENSG00000152219.4	ARL14EP	0.0000000000000024	0.32	Esophagus - Mucosa
								ENSG00000152219.4	ARL14EP	0.0000000000000071	0.36	Esophagus - Gastroesophageal Junction
								ENSG00000152219.4	ARL14EP	0.000000000000027	0.29	Heart - Atrial Appendage
								ENSG00000152219.4	ARL14EP	0.00000000000054	0.36	Colon - Sigmoid
								ENSG00000152219.4	ARL14EP	0.00000000000082	0.28	Lung
								ENSG00000152219.4	ARL14EP	0.0000000000069	0.23	Skin - Sun Exposed (Lower leg)
								ENSG00000152219.4	ARL14EP	0.00000000036	0.27	Adipose - Subcutaneous
								ENSG00000152219.4	ARL14EP	0.00000000042	0.38	Testis
								ENSG00000152219.4	ARL14EP	0.0000000021	0.23	Skin - Not Sun Exposed (Suprapubic)
								ENSG00000152219.4	ARL14EP	0.0000000047	0.25	Stomach
								ENSG00000152219.4	ARL14EP	0.0000000055	0.37	Brain - Cerebellar Hemisphere
								ENSG00000152219.4	ARL14EP	0.000000015	0.24	Artery - Aorta
								ENSG00000152219.4	ARL14EP	0.000000032	0.17	Heart - Left Ventricle
								ENSG00000152219.4	ARL14EP	0.000000066	0.15	Artery - Tibial
								ENSG00000152219.4	ARL14EP	0.00000023	0.27	Brain - Caudate (basal ganglia)
								ENSG00000152219.4	ARL14EP	0.00000035	0.37	Prostate
								ENSG00000152219.4	ARL14EP	0.00000084	0.41	Ovary
								ENSG00000152219.4	ARL14EP	0.00000089	0.3	Adrenal Gland
								ENSG00000152219.4	ARL14EP	0.0000019	0.14	Colon - Transverse
								ENSG00000152219.4	ARL14EP	0.0000026	0.27	Artery - Coronary
								ENSG00000152219.4	ARL14EP	0.0000044	0.27	Brain - Cortex
11	rs1782507	30222321	rs1782508dbSNP	30222248	73	0.98	1	ENSG00000152219.4	ARL14EP	1.7E-29	0.42	Esophagus - Muscularis
								ENSG00000152219.4	ARL14EP	3e-27	0.48	Nerve - Tibial
								ENSG00000152219.4	ARL14EP	8.7E-23	0.57	Brain - Cerebellum
								ENSG00000152219.4	ARL14EP	0.0000000000000000022	0.65	Pituitary
								ENSG00000152219.4	ARL14EP	0.00000000000000026	0.32	Thyroid
								ENSG00000152219.4	ARL14EP	0.0000000000000079	0.54	Pancreas
								ENSG00000152219.4	ARL14EP	0.000000000000032	0.35	Esophagus - Gastroesophageal Junction
								ENSG00000152219.4	ARL14EP	0.00000000000014	0.3	Esophagus - Mucosa
								ENSG00000152219.4	ARL14EP	0.0000000000079	0.35	Colon - Sigmoid
								ENSG00000152219.4	ARL14EP	0.000000000016	0.27	Lung
								ENSG00000152219.4	ARL14EP	0.000000000029	0.26	Heart - Atrial Appendage
								ENSG00000152219.4	ARL14EP	0.000000000037	0.22	Skin - Sun Exposed (Lower leg)
								ENSG00000152219.4	ARL14EP	0.0000000015	0.26	Adipose - Subcutaneous
								ENSG00000152219.4	ARL14EP	0.0000000016	0.36	Testis
								ENSG00000152219.4	ARL14EP	0.000000019	0.24	Stomach
								ENSG00000152219.4	ARL14EP	0.000000027	0.24	Artery - Aorta
								ENSG00000152219.4	ARL14EP	0.000000065	0.21	Skin - Not Sun Exposed (Suprapubic)
								ENSG00000152219.4	ARL14EP	0.00000007	0.34	Brain - Cerebellar Hemisphere
								ENSG00000152219.4	ARL14EP	0.0000002	0.15	Artery - Tibial
								ENSG00000152219.4	ARL14EP	0.0000003	0.27	Brain - Caudate (basal ganglia)
								ENSG00000152219.4	ARL14EP	0.00000031	0.37	Prostate
								ENSG00000131808.6	FSHB	0.000001	0.65	Brain - Hypothalamus
								ENSG00000152219.4	ARL14EP	0.000003	0.14	Heart - Left Ventricle
								ENSG00000152219.4	ARL14EP	0.0000038	0.27	Artery - Coronary
								ENSG00000152219.4	ARL14EP	0.0000062	0.39	Ovary
								ENSG00000152219.4	ARL14EP	0.000016	0.23	Brain - Hippocampus
								ENSG00000152219.4	ARL14EP	0.000027	0.25	Brain - Cortex
								ENSG00000152219.4	ARL14EP	0.000034	0.13	Colon - Transverse
								ENSG00000152219.4	ARL14EP	0.000035	-0.15	Whole Blood
11	rs1782507	30222321	rs653452dbSNP	30222688	-367	1	1	ENSG00000152219.4	ARL14EP	6.8E-30	0.43	Esophagus - Muscularis
								ENSG00000152219.4	ARL14EP	1.5E-27	0.63	Brain - Cerebellum
								ENSG00000152219.4	ARL14EP	1.4E-26	0.48	Nerve - Tibial
								ENSG00000152219.4	ARL14EP	1.3E-19	0.35	Thyroid
								ENSG00000152219.4	ARL14EP	0.0000000000000000049	0.64	Pituitary
								ENSG00000152219.4	ARL14EP	0.00000000000000024	0.55	Pancreas
								ENSG00000152219.4	ARL14EP	0.00000000000000045	0.34	Esophagus - Mucosa
								ENSG00000152219.4	ARL14EP	0.000000000000016	0.36	Esophagus - Gastroesophageal Junction
								ENSG00000152219.4	ARL14EP	0.000000000000067	0.29	Heart - Atrial Appendage
								ENSG00000152219.4	ARL14EP	0.00000000000044	0.28	Lung
								ENSG00000152219.4	ARL14EP	0.0000000000078	0.36	Colon - Sigmoid
								ENSG00000152219.4	ARL14EP	0.000000000023	0.23	Skin - Sun Exposed (Lower leg)
								ENSG00000152219.4	ARL14EP	0.00000000059	0.38	Testis
								ENSG00000152219.4	ARL14EP	0.0000000012	0.27	Adipose - Subcutaneous
								ENSG00000152219.4	ARL14EP	0.0000000034	0.38	Brain - Cerebellar Hemisphere
								ENSG00000152219.4	ARL14EP	0.0000000047	0.26	Stomach
								ENSG00000152219.4	ARL14EP	0.0000000075	0.23	Skin - Not Sun Exposed (Suprapubic)
								ENSG00000152219.4	ARL14EP	0.0000000099	0.25	Artery - Aorta
								ENSG00000152219.4	ARL14EP	0.000000012	0.17	Heart - Left Ventricle
								ENSG00000152219.4	ARL14EP	0.00000025	0.15	Artery - Tibial
								ENSG00000152219.4	ARL14EP	0.00000029	0.43	Ovary
								ENSG00000152219.4	ARL14EP	0.00000031	0.27	Brain - Caudate (basal ganglia)
								ENSG00000152219.4	ARL14EP	0.0000008	0.29	Artery - Coronary
								ENSG00000152219.4	ARL14EP	0.00000085	0.36	Prostate
								ENSG00000152219.4	ARL14EP	0.0000022	0.14	Colon - Transverse
								ENSG00000152219.4	ARL14EP	0.0000042	0.28	Adrenal Gland
								ENSG00000131808.6	FSHB	0.00001	0.6	Brain - Hypothalamus
								ENSG00000152219.4	ARL14EP	0.000011	0.26	Brain - Cortex
11	rs1782507	30222321	rs7102088dbSNP	30228452	-6131	0.85	1	ENSG00000152219.4	ARL14EP	5e-27	0.44	Esophagus - Muscularis
								ENSG00000152219.4	ARL14EP	1.4E-20	0.61	Brain - Cerebellum
								ENSG00000152219.4	ARL14EP	3.4E-20	0.38	Thyroid
								ENSG00000152219.4	ARL14EP	4.6E-20	0.45	Nerve - Tibial
								ENSG00000152219.4	ARL14EP	0.00000000000012	0.31	Lung
								ENSG00000152219.4	ARL14EP	0.00000000000023	0.33	Esophagus - Mucosa
								ENSG00000152219.4	ARL14EP	0.0000000000015	0.57	Pituitary
								ENSG00000152219.4	ARL14EP	0.0000000000016	0.29	Heart - Atrial Appendage
								ENSG00000152219.4	ARL14EP	0.0000000000021	0.35	Esophagus - Gastroesophageal Junction
								ENSG00000152219.4	ARL14EP	0.0000000000039	0.5	Pancreas
								ENSG00000152219.4	ARL14EP	0.000000000039	0.41	Testis
								ENSG00000152219.4	ARL14EP	0.00000000014	0.36	Colon - Sigmoid
								ENSG00000152219.4	ARL14EP	0.00000000059	0.26	Skin - Not Sun Exposed (Suprapubic)
								ENSG00000152219.4	ARL14EP	0.0000000012	0.28	Stomach
								ENSG00000152219.4	ARL14EP	0.0000000019	0.21	Skin - Sun Exposed (Lower leg)
								ENSG00000152219.4	ARL14EP	0.0000000035	0.27	Adipose - Subcutaneous
								ENSG00000152219.4	ARL14EP	0.0000000072	0.27	Artery - Aorta
								ENSG00000152219.4	ARL14EP	0.000000012	0.43	Prostate
								ENSG00000152219.4	ARL14EP	0.00000008	0.17	Heart - Left Ventricle
								ENSG00000152219.4	ARL14EP	0.00000037	0.35	Brain - Cerebellar Hemisphere
								ENSG00000152219.4	ARL14EP	0.000002	0.27	Brain - Caudate (basal ganglia)
								ENSG00000152219.4	ARL14EP	0.0000026	0.3	Adrenal Gland
								ENSG00000152219.4	ARL14EP	0.0000035	0.14	Artery - Tibial
								ENSG00000152219.4	ARL14EP	0.0000039	0.29	Artery - Coronary
11	rs1782507	30222321	rs642126dbSNP	30244823	-22502	0.91	0.96	ENSG00000152219.4	ARL14EP	5.8E-32	0.44	Esophagus - Muscularis
								ENSG00000152219.4	ARL14EP	9.9E-29	0.63	Brain - Cerebellum
								ENSG00000152219.4	ARL14EP	1.7E-26	0.48	Nerve - Tibial
								ENSG00000152219.4	ARL14EP	1.2E-19	0.35	Thyroid
								ENSG00000152219.4	ARL14EP	0.0000000000000000016	0.63	Pituitary
								ENSG00000152219.4	ARL14EP	0.00000000000000025	0.55	Pancreas
								ENSG00000152219.4	ARL14EP	0.0000000000000015	0.33	Esophagus - Mucosa
								ENSG00000152219.4	ARL14EP	0.0000000000000018	0.37	Esophagus - Gastroesophageal Junction
								ENSG00000152219.4	ARL14EP	0.000000000000018	0.3	Heart - Atrial Appendage
								ENSG00000152219.4	ARL14EP	0.00000000000043	0.28	Lung
								ENSG00000152219.4	ARL14EP	0.0000000000007	0.37	Colon - Sigmoid
								ENSG00000152219.4	ARL14EP	0.000000000014	0.23	Skin - Sun Exposed (Lower leg)
								ENSG00000152219.4	ARL14EP	0.00000000042	0.38	Testis
								ENSG00000152219.4	ARL14EP	0.00000000074	0.27	Adipose - Subcutaneous
								ENSG00000152219.4	ARL14EP	0.0000000022	0.23	Skin - Not Sun Exposed (Suprapubic)
								ENSG00000152219.4	ARL14EP	0.0000000034	0.38	Brain - Cerebellar Hemisphere
								ENSG00000152219.4	ARL14EP	0.0000000047	0.25	Stomach
								ENSG00000152219.4	ARL14EP	0.000000013	0.25	Artery - Aorta
								ENSG00000152219.4	ARL14EP	0.000000041	0.17	Heart - Left Ventricle
								ENSG00000152219.4	ARL14EP	0.00000012	0.15	Artery - Tibial
								ENSG00000152219.4	ARL14EP	0.00000013	0.28	Brain - Caudate (basal ganglia)
								ENSG00000152219.4	ARL14EP	0.00000027	0.37	Prostate
								ENSG00000152219.4	ARL14EP	0.00000029	0.43	Ovary
								ENSG00000152219.4	ARL14EP	0.0000008	0.29	Artery - Coronary
								ENSG00000152219.4	ARL14EP	0.00000089	0.3	Adrenal Gland
								ENSG00000152219.4	ARL14EP	0.0000029	0.14	Colon - Transverse
								ENSG00000131808.6	FSHB	0.000004	0.63	Brain - Hypothalamus
								ENSG00000152219.4	ARL14EP	0.0000044	0.27	Brain - Cortex
								ENSG00000152219.4	ARL14EP	0.000025	0.24	Brain - Frontal Cortex (BA9)
11	rs1782507	30222321	rs515997dbSNP	30245491	-23170	0.84	0.96	ENSG00000152219.4	ARL14EP	1.9E-30	0.43	Esophagus - Muscularis
								ENSG00000152219.4	ARL14EP	3.1E-28	0.64	Brain - Cerebellum
								ENSG00000152219.4	ARL14EP	2.5E-26	0.48	Nerve - Tibial
								ENSG00000152219.4	ARL14EP	4.8E-19	0.34	Thyroid
								ENSG00000152219.4	ARL14EP	7.5E-19	0.64	Pituitary
								ENSG00000152219.4	ARL14EP	0.00000000000000019	0.56	Pancreas
								ENSG00000152219.4	ARL14EP	0.000000000000007	0.36	Esophagus - Gastroesophageal Junction
								ENSG00000152219.4	ARL14EP	0.0000000000000095	0.32	Esophagus - Mucosa
								ENSG00000152219.4	ARL14EP	0.000000000000011	0.3	Heart - Atrial Appendage
								ENSG00000152219.4	ARL14EP	0.000000000002	0.36	Colon - Sigmoid
								ENSG00000152219.4	ARL14EP	0.0000000000021	0.28	Lung
								ENSG00000152219.4	ARL14EP	0.0000000000026	0.23	Skin - Sun Exposed (Lower leg)
								ENSG00000152219.4	ARL14EP	0.0000000015	0.37	Testis
								ENSG00000152219.4	ARL14EP	0.0000000026	0.24	Skin - Not Sun Exposed (Suprapubic)
								ENSG00000152219.4	ARL14EP	0.0000000034	0.38	Brain - Cerebellar Hemisphere
								ENSG00000152219.4	ARL14EP	0.0000000074	0.25	Adipose - Subcutaneous
								ENSG00000152219.4	ARL14EP	0.000000013	0.25	Artery - Aorta
								ENSG00000152219.4	ARL14EP	0.000000015	0.25	Stomach
								ENSG00000152219.4	ARL14EP	0.00000013	0.16	Heart - Left Ventricle
								ENSG00000152219.4	ARL14EP	0.00000015	0.38	Prostate
								ENSG00000152219.4	ARL14EP	0.00000019	0.15	Artery - Tibial
								ENSG00000152219.4	ARL14EP	0.00000029	0.43	Ovary
								ENSG00000152219.4	ARL14EP	0.0000005	0.27	Brain - Caudate (basal ganglia)
								ENSG00000152219.4	ARL14EP	0.0000013	0.28	Artery - Coronary
								ENSG00000152219.4	ARL14EP	0.000002	0.29	Adrenal Gland
								ENSG00000152219.4	ARL14EP	0.0000021	0.15	Colon - Transverse
								ENSG00000152219.4	ARL14EP	0.0000043	0.27	Brain - Cortex
								ENSG00000152219.4	ARL14EP	0.0000072	0.42	Vagina
11	rs1782507	30222321	rs689233dbSNP	30249120	-26799	0.9	0.96	ENSG00000152219.4	ARL14EP	4.7E-29	0.42	Esophagus - Muscularis
								ENSG00000152219.4	ARL14EP	2e-25	0.62	Brain - Cerebellum
								ENSG00000152219.4	ARL14EP	2.2E-25	0.47	Nerve - Tibial
								ENSG00000152219.4	ARL14EP	0.0000000000000000017	0.63	Pituitary
								ENSG00000152219.4	ARL14EP	0.00000000000000015	0.32	Thyroid
								ENSG00000152219.4	ARL14EP	0.0000000000000017	0.37	Esophagus - Gastroesophageal Junction
								ENSG00000152219.4	ARL14EP	0.0000000000000095	0.54	Pancreas
								ENSG00000152219.4	ARL14EP	0.000000000000042	0.3	Heart - Atrial Appendage
								ENSG00000152219.4	ARL14EP	0.00000000000031	0.31	Esophagus - Mucosa
								ENSG00000152219.4	ARL14EP	0.0000000000028	0.36	Colon - Sigmoid
								ENSG00000152219.4	ARL14EP	0.000000000018	0.27	Lung
								ENSG00000152219.4	ARL14EP	0.0000000007	0.21	Skin - Sun Exposed (Lower leg)
								ENSG00000152219.4	ARL14EP	0.0000000055	0.26	Adipose - Subcutaneous
								ENSG00000152219.4	ARL14EP	0.000000009	0.35	Testis
								ENSG00000152219.4	ARL14EP	0.00000001	0.36	Brain - Cerebellar Hemisphere
								ENSG00000152219.4	ARL14EP	0.000000015	0.25	Artery - Aorta
								ENSG00000152219.4	ARL14EP	0.00000004	0.24	Stomach
								ENSG00000152219.4	ARL14EP	0.000000042	0.22	Skin - Not Sun Exposed (Suprapubic)
								ENSG00000152219.4	ARL14EP	0.00000012	0.15	Artery - Tibial
								ENSG00000152219.4	ARL14EP	0.00000029	0.43	Ovary
								ENSG00000131808.6	FSHB	0.00000034	0.68	Brain - Hypothalamus
								ENSG00000152219.4	ARL14EP	0.00000059	0.27	Brain - Caudate (basal ganglia)
								ENSG00000152219.4	ARL14EP	0.00000077	0.36	Prostate
								ENSG00000152219.4	ARL14EP	0.00000087	0.15	Heart - Left Ventricle
								ENSG00000152219.4	ARL14EP	0.0000031	0.14	Colon - Transverse
								ENSG00000152219.4	ARL14EP	0.0000036	0.29	Adrenal Gland
								ENSG00000152219.4	ARL14EP	0.000006	0.27	Brain - Cortex
								ENSG00000152219.4	ARL14EP	0.0000067	0.27	Artery - Coronary
								ENSG00000152219.4	ARL14EP	0.0000085	0.25	Brain - Frontal Cortex (BA9)
								ENSG00000152219.4	ARL14EP	0.000062	-0.14	Whole Blood
11	rs1782507	30222321	rs675635dbSNP	30249859	-27538	0.91	0.96	ENSG00000152219.4	ARL14EP	7.6E-32	0.44	Esophagus - Muscularis
								ENSG00000152219.4	ARL14EP	9.9E-29	0.63	Brain - Cerebellum
								ENSG00000152219.4	ARL14EP	1.2E-26	0.48	Nerve - Tibial
								ENSG00000152219.4	ARL14EP	9e-20	0.35	Thyroid
								ENSG00000152219.4	ARL14EP	0.0000000000000000016	0.63	Pituitary
								ENSG00000152219.4	ARL14EP	0.00000000000000025	0.55	Pancreas
								ENSG00000152219.4	ARL14EP	0.0000000000000011	0.33	Esophagus - Mucosa
								ENSG00000152219.4	ARL14EP	0.0000000000000018	0.37	Esophagus - Gastroesophageal Junction
								ENSG00000152219.4	ARL14EP	0.000000000000014	0.3	Heart - Atrial Appendage
								ENSG00000152219.4	ARL14EP	0.00000000000046	0.28	Lung
								ENSG00000152219.4	ARL14EP	0.0000000000007	0.37	Colon - Sigmoid
								ENSG00000152219.4	ARL14EP	0.000000000014	0.23	Skin - Sun Exposed (Lower leg)
								ENSG00000152219.4	ARL14EP	0.00000000042	0.38	Testis
								ENSG00000152219.4	ARL14EP	0.00000000074	0.27	Adipose - Subcutaneous
								ENSG00000152219.4	ARL14EP	0.0000000022	0.23	Skin - Not Sun Exposed (Suprapubic)
								ENSG00000152219.4	ARL14EP	0.0000000034	0.38	Brain - Cerebellar Hemisphere
								ENSG00000152219.4	ARL14EP	0.0000000047	0.25	Stomach
								ENSG00000152219.4	ARL14EP	0.000000013	0.25	Artery - Aorta
								ENSG00000152219.4	ARL14EP	0.000000038	0.17	Heart - Left Ventricle
								ENSG00000152219.4	ARL14EP	0.00000012	0.15	Artery - Tibial
								ENSG00000152219.4	ARL14EP	0.00000027	0.37	Prostate
								ENSG00000152219.4	ARL14EP	0.00000029	0.43	Ovary
								ENSG00000152219.4	ARL14EP	0.00000031	0.27	Brain - Caudate (basal ganglia)
								ENSG00000152219.4	ARL14EP	0.00000061	0.29	Artery - Coronary
								ENSG00000152219.4	ARL14EP	0.00000089	0.3	Adrenal Gland
								ENSG00000152219.4	ARL14EP	0.0000019	0.14	Colon - Transverse
								ENSG00000152219.4	ARL14EP	0.0000044	0.27	Brain - Cortex
								ENSG00000131808.6	FSHB	0.00001	0.6	Brain - Hypothalamus
11	rs1782507	30222321	rs673740dbSNP	30250298	-27977	0.91	0.96	ENSG00000152219.4	ARL14EP	2.9E-31	0.44	Esophagus - Muscularis
								ENSG00000152219.4	ARL14EP	1.1E-28	0.63	Brain - Cerebellum
								ENSG00000152219.4	ARL14EP	1.9E-26	0.48	Nerve - Tibial
								ENSG00000152219.4	ARL14EP	8.4E-19	0.34	Thyroid
								ENSG00000152219.4	ARL14EP	0.0000000000000000016	0.63	Pituitary
								ENSG00000152219.4	ARL14EP	0.00000000000000046	0.55	Pancreas
								ENSG00000152219.4	ARL14EP	0.0000000000000024	0.36	Esophagus - Gastroesophageal Junction
								ENSG00000152219.4	ARL14EP	0.000000000000019	0.32	Esophagus - Mucosa
								ENSG00000152219.4	ARL14EP	0.000000000000024	0.29	Heart - Atrial Appendage
								ENSG00000152219.4	ARL14EP	0.00000000000073	0.37	Colon - Sigmoid
								ENSG00000152219.4	ARL14EP	0.0000000000012	0.28	Lung
								ENSG00000152219.4	ARL14EP	0.0000000000032	0.23	Skin - Sun Exposed (Lower leg)
								ENSG00000152219.4	ARL14EP	0.0000000018	0.36	Testis
								ENSG00000152219.4	ARL14EP	0.0000000022	0.26	Adipose - Subcutaneous
								ENSG00000152219.4	ARL14EP	0.000000003	0.23	Skin - Not Sun Exposed (Suprapubic)
								ENSG00000152219.4	ARL14EP	0.0000000039	0.38	Brain - Cerebellar Hemisphere
								ENSG00000152219.4	ARL14EP	0.000000014	0.25	Artery - Aorta
								ENSG00000152219.4	ARL14EP	0.000000015	0.25	Stomach
								ENSG00000152219.4	ARL14EP	0.00000014	0.16	Heart - Left Ventricle
								ENSG00000152219.4	ARL14EP	0.00000015	0.38	Prostate
								ENSG00000152219.4	ARL14EP	0.00000017	0.15	Artery - Tibial
								ENSG00000152219.4	ARL14EP	0.00000029	0.43	Ovary
								ENSG00000152219.4	ARL14EP	0.0000003	0.27	Brain - Caudate (basal ganglia)
								ENSG00000152219.4	ARL14EP	0.0000013	0.28	Artery - Coronary
								ENSG00000152219.4	ARL14EP	0.000002	0.29	Adrenal Gland
								ENSG00000152219.4	ARL14EP	0.000003	0.14	Colon - Transverse
								ENSG00000152219.4	ARL14EP	0.0000044	0.27	Brain - Cortex
								ENSG00000131808.6	FSHB	0.0000079	0.61	Brain - Hypothalamus
11	rs1782507	30222321	rs645161dbSNP	30250679	-28358	0.88	0.94	ENSG00000152219.4	ARL14EP	2.7E-28	0.43	Esophagus - Muscularis
								ENSG00000152219.4	ARL14EP	1.8E-24	0.6	Brain - Cerebellum
								ENSG00000152219.4	ARL14EP	4.1E-24	0.46	Nerve - Tibial
								ENSG00000152219.4	ARL14EP	0.00000000000000018	0.63	Pituitary
								ENSG00000152219.4	ARL14EP	0.0000000000000013	0.32	Thyroid
								ENSG00000152219.4	ARL14EP	0.0000000000000081	0.33	Esophagus - Mucosa
								ENSG00000152219.4	ARL14EP	0.000000000000014	0.37	Esophagus - Gastroesophageal Junction
								ENSG00000152219.4	ARL14EP	0.000000000000022	0.53	Pancreas
								ENSG00000152219.4	ARL14EP	0.00000000000062	0.38	Colon - Sigmoid
								ENSG00000152219.4	ARL14EP	0.0000000000056	0.28	Heart - Atrial Appendage
								ENSG00000152219.4	ARL14EP	0.000000000064	0.22	Skin - Sun Exposed (Lower leg)
								ENSG00000152219.4	ARL14EP	0.00000000014	0.26	Lung
								ENSG00000152219.4	ARL14EP	0.0000000032	0.36	Testis
								ENSG00000152219.4	ARL14EP	0.00000001	0.25	Stomach
								ENSG00000152219.4	ARL14EP	0.000000014	0.26	Adipose - Subcutaneous
								ENSG00000152219.4	ARL14EP	0.000000017	0.37	Brain - Cerebellar Hemisphere
								ENSG00000152219.4	ARL14EP	0.00000016	0.15	Artery - Tibial
								ENSG00000152219.4	ARL14EP	0.00000027	0.3	Artery - Coronary
								ENSG00000152219.4	ARL14EP	0.00000033	0.21	Skin - Not Sun Exposed (Suprapubic)
								ENSG00000152219.4	ARL14EP	0.00000046	0.23	Artery - Aorta
								ENSG00000152219.4	ARL14EP	0.00000082	0.36	Prostate
								ENSG00000152219.4	ARL14EP	0.00000099	0.3	Brain - Cortex
								ENSG00000152219.4	ARL14EP	0.0000018	0.15	Colon - Transverse
								ENSG00000152219.4	ARL14EP	0.0000022	0.29	Adrenal Gland
								ENSG00000152219.4	ARL14EP	0.0000022	0.27	Brain - Hippocampus
								ENSG00000152219.4	ARL14EP	0.0000025	0.42	Ovary
								ENSG00000152219.4	ARL14EP	0.000003	0.15	Heart - Left Ventricle
								ENSG00000131808.6	FSHB	0.0000044	0.65	Brain - Hypothalamus
								ENSG00000152219.4	ARL14EP	0.0000051	0.25	Brain - Caudate (basal ganglia)
								ENSG00000152219.4	ARL14EP	0.000017	0.25	Brain - Frontal Cortex (BA9)
11	rs1782507	30222321	rs60781817dbSNP	30253139	-30818	0.88	-0.95	ENSG00000152219.4	ARL14EP	1.8E-31	-0.44	Esophagus - Muscularis
								ENSG00000152219.4	ARL14EP	9.9E-29	-0.63	Brain - Cerebellum
								ENSG00000152219.4	ARL14EP	3.3E-25	-0.48	Nerve - Tibial
								ENSG00000152219.4	ARL14EP	3.8E-20	-0.35	Thyroid
								ENSG00000152219.4	ARL14EP	0.000000000000000079	-0.62	Pituitary
								ENSG00000152219.4	ARL14EP	0.00000000000000024	-0.55	Pancreas
								ENSG00000152219.4	ARL14EP	0.0000000000000027	-0.33	Esophagus - Mucosa
								ENSG00000152219.4	ARL14EP	0.0000000000000032	-0.37	Esophagus - Gastroesophageal Junction
								ENSG00000152219.4	ARL14EP	0.000000000000018	-0.3	Heart - Atrial Appendage
								ENSG00000152219.4	ARL14EP	0.00000000000032	-0.29	Lung
								ENSG00000152219.4	ARL14EP	0.00000000000039	-0.37	Colon - Sigmoid
								ENSG00000152219.4	ARL14EP	0.000000000043	-0.22	Skin - Sun Exposed (Lower leg)
								ENSG00000152219.4	ARL14EP	0.00000000091	-0.27	Adipose - Subcutaneous
								ENSG00000152219.4	ARL14EP	0.000000001	-0.24	Skin - Not Sun Exposed (Suprapubic)
								ENSG00000152219.4	ARL14EP	0.0000000017	-0.37	Testis
								ENSG00000152219.4	ARL14EP	0.0000000031	-0.26	Stomach
								ENSG00000152219.4	ARL14EP	0.0000000034	-0.38	Brain - Cerebellar Hemisphere
								ENSG00000152219.4	ARL14EP	0.000000028	-0.25	Artery - Aorta
								ENSG00000152219.4	ARL14EP	0.000000028	-0.48	Ovary
								ENSG00000152219.4	ARL14EP	0.000000089	-0.16	Heart - Left Ventricle
								ENSG00000152219.4	ARL14EP	0.00000019	-0.15	Artery - Tibial
								ENSG00000152219.4	ARL14EP	0.00000031	-0.27	Brain - Caudate (basal ganglia)
								ENSG00000152219.4	ARL14EP	0.00000049	-0.3	Artery - Coronary
								ENSG00000152219.4	ARL14EP	0.00000082	-0.3	Adrenal Gland
								ENSG00000152219.4	ARL14EP	0.00000082	-0.15	Colon - Transverse
								ENSG00000152219.4	ARL14EP	0.0000011	-0.36	Prostate
								ENSG00000152219.4	ARL14EP	0.0000044	-0.27	Brain - Cortex
								ENSG00000152219.4	ARL14EP	0.0000081	-0.43	Vagina
								ENSG00000131808.6	FSHB	0.00001	-0.6	Brain - Hypothalamus
								ENSG00000152219.4	ARL14EP	0.00005	0.15	Whole Blood
11	rs1782507	30222321	rs61179368dbSNP	30253229	-30908	0.91	-0.96	ENSG00000152219.4	ARL14EP	2.1E-31	-0.44	Esophagus - Muscularis
								ENSG00000152219.4	ARL14EP	9.9E-29	-0.63	Brain - Cerebellum
								ENSG00000152219.4	ARL14EP	6.7E-26	-0.48	Nerve - Tibial
								ENSG00000152219.4	ARL14EP	3.9E-20	-0.35	Thyroid
								ENSG00000152219.4	ARL14EP	0.0000000000000000016	-0.63	Pituitary
								ENSG00000152219.4	ARL14EP	0.00000000000000035	-0.55	Pancreas
								ENSG00000152219.4	ARL14EP	0.00000000000000089	-0.33	Esophagus - Mucosa
								ENSG00000152219.4	ARL14EP	0.0000000000000035	-0.37	Esophagus - Gastroesophageal Junction
								ENSG00000152219.4	ARL14EP	0.000000000000028	-0.3	Heart - Atrial Appendage
								ENSG00000152219.4	ARL14EP	0.00000000000029	-0.37	Colon - Sigmoid
								ENSG00000152219.4	ARL14EP	0.00000000000036	-0.29	Lung
								ENSG00000152219.4	ARL14EP	0.000000000013	-0.23	Skin - Sun Exposed (Lower leg)
								ENSG00000152219.4	ARL14EP	0.00000000035	-0.28	Adipose - Subcutaneous
								ENSG00000152219.4	ARL14EP	0.00000000039	-0.38	Testis
								ENSG00000152219.4	ARL14EP	0.0000000021	-0.24	Skin - Not Sun Exposed (Suprapubic)
								ENSG00000152219.4	ARL14EP	0.0000000034	-0.26	Stomach
								ENSG00000152219.4	ARL14EP	0.0000000034	-0.38	Brain - Cerebellar Hemisphere
								ENSG00000152219.4	ARL14EP	0.000000013	-0.25	Artery - Aorta
								ENSG00000152219.4	ARL14EP	0.000000036	-0.47	Ovary
								ENSG00000152219.4	ARL14EP	0.000000082	-0.16	Heart - Left Ventricle
								ENSG00000152219.4	ARL14EP	0.000000092	-0.15	Artery - Tibial
								ENSG00000152219.4	ARL14EP	0.0000002	-0.38	Prostate
								ENSG00000152219.4	ARL14EP	0.00000031	-0.27	Brain - Caudate (basal ganglia)
								ENSG00000152219.4	ARL14EP	0.00000049	-0.3	Artery - Coronary
								ENSG00000152219.4	ARL14EP	0.0000009	-0.15	Colon - Transverse
								ENSG00000152219.4	ARL14EP	0.0000013	-0.3	Adrenal Gland
								ENSG00000152219.4	ARL14EP	0.0000044	-0.27	Brain - Cortex
								ENSG00000131808.6	FSHB	0.00001	-0.6	Brain - Hypothalamus
								ENSG00000152219.4	ARL14EP	0.00006	0.15	Whole Blood
11	rs1782507	30222321	rs35458722dbSNP	30253594	-31273	0.91	-0.96	ENSG00000152219.4	ARL14EP	8.8E-30	-0.43	Esophagus - Muscularis
								ENSG00000152219.4	ARL14EP	9.9E-29	-0.63	Brain - Cerebellum
								ENSG00000152219.4	ARL14EP	2.4E-26	-0.49	Nerve - Tibial
								ENSG00000152219.4	ARL14EP	3.6E-19	-0.64	Pituitary
								ENSG00000152219.4	ARL14EP	0.0000000000000000004	-0.35	Thyroid
								ENSG00000152219.4	ARL14EP	0.0000000000000067	-0.37	Esophagus - Gastroesophageal Junction
								ENSG00000152219.4	ARL14EP	0.000000000000014	-0.33	Esophagus - Mucosa
								ENSG00000152219.4	ARL14EP	0.00000000000012	-0.52	Pancreas
								ENSG00000152219.4	ARL14EP	0.00000000000071	-0.29	Lung
								ENSG00000152219.4	ARL14EP	0.00000000000071	-0.38	Colon - Sigmoid
								ENSG00000152219.4	ARL14EP	0.0000000000035	-0.28	Heart - Atrial Appendage
								ENSG00000152219.4	ARL14EP	0.000000000076	-0.22	Skin - Sun Exposed (Lower leg)
								ENSG00000152219.4	ARL14EP	0.00000000054	-0.38	Testis
								ENSG00000152219.4	ARL14EP	0.0000000015	-0.27	Adipose - Subcutaneous
								ENSG00000152219.4	ARL14EP	0.0000000034	-0.38	Brain - Cerebellar Hemisphere
								ENSG00000152219.4	ARL14EP	0.0000000038	-0.26	Stomach
								ENSG00000152219.4	ARL14EP	0.00000001	-0.26	Artery - Aorta
								ENSG00000152219.4	ARL14EP	0.000000024	-0.22	Skin - Not Sun Exposed (Suprapubic)
								ENSG00000152219.4	ARL14EP	0.00000021	-0.28	Brain - Caudate (basal ganglia)
								ENSG00000152219.4	ARL14EP	0.00000048	-0.3	Artery - Coronary
								ENSG00000152219.4	ARL14EP	0.00000069	-0.14	Artery - Tibial
								ENSG00000152219.4	ARL14EP	0.00000085	-0.43	Ovary
								ENSG00000152219.4	ARL14EP	0.0000011	-0.15	Heart - Left Ventricle
								ENSG00000152219.4	ARL14EP	0.0000013	-0.15	Colon - Transverse
								ENSG00000152219.4	ARL14EP	0.0000023	-0.36	Prostate
								ENSG00000152219.4	ARL14EP	0.000003	-0.29	Adrenal Gland
								ENSG00000152219.4	ARL14EP	0.0000044	-0.27	Brain - Cortex
								ENSG00000152219.4	ARL14EP	0.0000088	-0.42	Vagina
								ENSG00000131808.6	FSHB	0.00001	-0.6	Brain - Hypothalamus
								ENSG00000152219.4	ARL14EP	0.000056	0.15	Whole Blood
11	rs1782507	30222321	rs34487664dbSNP	30253804	-31483	0.91	-0.96	ENSG00000152219.4	ARL14EP	3e-31	-0.44	Esophagus - Muscularis
								ENSG00000152219.4	ARL14EP	5.4E-27	-0.61	Brain - Cerebellum
								ENSG00000152219.4	ARL14EP	5.4E-27	-0.48	Nerve - Tibial
								ENSG00000152219.4	ARL14EP	0.0000000000000000016	-0.63	Pituitary
								ENSG00000152219.4	ARL14EP	0.0000000000000000033	-0.33	Thyroid
								ENSG00000152219.4	ARL14EP	0.00000000000000045	-0.55	Pancreas
								ENSG00000152219.4	ARL14EP	0.0000000000000013	-0.37	Esophagus - Gastroesophageal Junction
								ENSG00000152219.4	ARL14EP	0.000000000000021	-0.31	Esophagus - Mucosa
								ENSG00000152219.4	ARL14EP	0.000000000000034	-0.29	Heart - Atrial Appendage
								ENSG00000152219.4	ARL14EP	0.00000000000082	-0.37	Colon - Sigmoid
								ENSG00000152219.4	ARL14EP	0.0000000000022	-0.28	Lung
								ENSG00000152219.4	ARL14EP	0.0000000000061	-0.23	Skin - Sun Exposed (Lower leg)
								ENSG00000152219.4	ARL14EP	0.0000000017	-0.36	Testis
								ENSG00000152219.4	ARL14EP	0.0000000022	-0.26	Adipose - Subcutaneous
								ENSG00000152219.4	ARL14EP	0.0000000039	-0.23	Skin - Not Sun Exposed (Suprapubic)
								ENSG00000152219.4	ARL14EP	0.000000013	-0.36	Brain - Cerebellar Hemisphere
								ENSG00000152219.4	ARL14EP	0.000000013	-0.25	Artery - Aorta
								ENSG00000152219.4	ARL14EP	0.000000014	-0.25	Stomach
								ENSG00000152219.4	ARL14EP	0.00000014	-0.38	Prostate
								ENSG00000152219.4	ARL14EP	0.00000016	-0.15	Artery - Tibial
								ENSG00000152219.4	ARL14EP	0.00000029	-0.43	Ovary
								ENSG00000152219.4	ARL14EP	0.00000031	-0.15	Heart - Left Ventricle
								ENSG00000152219.4	ARL14EP	0.00000031	-0.27	Brain - Caudate (basal ganglia)
								ENSG00000152219.4	ARL14EP	0.0000013	-0.28	Artery - Coronary
								ENSG00000152219.4	ARL14EP	0.0000018	-0.29	Adrenal Gland
								ENSG00000152219.4	ARL14EP	0.0000042	-0.14	Colon - Transverse
								ENSG00000152219.4	ARL14EP	0.0000044	-0.27	Brain - Cortex
								ENSG00000131808.6	FSHB	0.0000046	-0.62	Brain - Hypothalamus
								ENSG00000152219.4	ARL14EP	0.000068	0.14	Whole Blood
11	rs1782507	30222321	rs4531442dbSNP	30257282	-34961	0.91	-0.96	ENSG00000152219.4	ARL14EP	3e-31	-0.44	Esophagus - Muscularis
								ENSG00000152219.4	ARL14EP	5.4E-27	-0.61	Brain - Cerebellum
								ENSG00000152219.4	ARL14EP	5.4E-27	-0.48	Nerve - Tibial
								ENSG00000152219.4	ARL14EP	0.0000000000000000016	-0.63	Pituitary
								ENSG00000152219.4	ARL14EP	0.0000000000000000033	-0.33	Thyroid
								ENSG00000152219.4	ARL14EP	0.00000000000000045	-0.55	Pancreas
								ENSG00000152219.4	ARL14EP	0.0000000000000013	-0.37	Esophagus - Gastroesophageal Junction
								ENSG00000152219.4	ARL14EP	0.000000000000021	-0.31	Esophagus - Mucosa
								ENSG00000152219.4	ARL14EP	0.000000000000034	-0.29	Heart - Atrial Appendage
								ENSG00000152219.4	ARL14EP	0.00000000000082	-0.37	Colon - Sigmoid
								ENSG00000152219.4	ARL14EP	0.0000000000022	-0.28	Lung
								ENSG00000152219.4	ARL14EP	0.0000000000061	-0.23	Skin - Sun Exposed (Lower leg)
								ENSG00000152219.4	ARL14EP	0.0000000017	-0.36	Testis
								ENSG00000152219.4	ARL14EP	0.0000000022	-0.26	Adipose - Subcutaneous
								ENSG00000152219.4	ARL14EP	0.0000000039	-0.23	Skin - Not Sun Exposed (Suprapubic)
								ENSG00000152219.4	ARL14EP	0.000000013	-0.36	Brain - Cerebellar Hemisphere
								ENSG00000152219.4	ARL14EP	0.000000013	-0.25	Artery - Aorta
								ENSG00000152219.4	ARL14EP	0.000000014	-0.25	Stomach
								ENSG00000152219.4	ARL14EP	0.00000014	-0.38	Prostate
								ENSG00000152219.4	ARL14EP	0.00000016	-0.15	Artery - Tibial
								ENSG00000152219.4	ARL14EP	0.00000029	-0.43	Ovary
								ENSG00000152219.4	ARL14EP	0.00000031	-0.15	Heart - Left Ventricle
								ENSG00000152219.4	ARL14EP	0.00000031	-0.27	Brain - Caudate (basal ganglia)
								ENSG00000152219.4	ARL14EP	0.0000013	-0.28	Artery - Coronary
								ENSG00000152219.4	ARL14EP	0.0000018	-0.29	Adrenal Gland
								ENSG00000152219.4	ARL14EP	0.0000042	-0.14	Colon - Transverse
								ENSG00000152219.4	ARL14EP	0.0000044	-0.27	Brain - Cortex
								ENSG00000131808.6	FSHB	0.0000046	-0.62	Brain - Hypothalamus
								ENSG00000152219.4	ARL14EP	0.000068	0.14	Whole Blood
11	rs1782507	30222321	rs1933345dbSNP	30257721	-35400	0.91	-0.96	ENSG00000152219.4	ARL14EP	2.9E-31	-0.44	Esophagus - Muscularis
								ENSG00000152219.4	ARL14EP	5.4E-27	-0.61	Brain - Cerebellum
								ENSG00000152219.4	ARL14EP	6.7E-27	-0.48	Nerve - Tibial
								ENSG00000152219.4	ARL14EP	0.0000000000000000016	-0.63	Pituitary
								ENSG00000152219.4	ARL14EP	0.000000000000000004	-0.33	Thyroid
								ENSG00000152219.4	ARL14EP	0.00000000000000046	-0.55	Pancreas
								ENSG00000152219.4	ARL14EP	0.0000000000000024	-0.36	Esophagus - Gastroesophageal Junction
								ENSG00000152219.4	ARL14EP	0.000000000000018	-0.32	Esophagus - Mucosa
								ENSG00000152219.4	ARL14EP	0.000000000000024	-0.29	Heart - Atrial Appendage
								ENSG00000152219.4	ARL14EP	0.0000000000014	-0.36	Colon - Sigmoid
								ENSG00000152219.4	ARL14EP	0.0000000000023	-0.28	Lung
								ENSG00000152219.4	ARL14EP	0.0000000000061	-0.23	Skin - Sun Exposed (Lower leg)
								ENSG00000152219.4	ARL14EP	0.0000000018	-0.36	Testis
								ENSG00000152219.4	ARL14EP	0.0000000022	-0.26	Adipose - Subcutaneous
								ENSG00000152219.4	ARL14EP	0.0000000044	-0.23	Skin - Not Sun Exposed (Suprapubic)
								ENSG00000152219.4	ARL14EP	0.000000013	-0.36	Brain - Cerebellar Hemisphere
								ENSG00000152219.4	ARL14EP	0.000000013	-0.25	Artery - Aorta
								ENSG00000152219.4	ARL14EP	0.000000015	-0.25	Stomach
								ENSG00000152219.4	ARL14EP	0.00000015	-0.15	Artery - Tibial
								ENSG00000152219.4	ARL14EP	0.00000015	-0.38	Prostate
								ENSG00000152219.4	ARL14EP	0.00000027	-0.16	Heart - Left Ventricle
								ENSG00000152219.4	ARL14EP	0.00000029	-0.43	Ovary
								ENSG00000152219.4	ARL14EP	0.00000031	-0.27	Brain - Caudate (basal ganglia)
								ENSG00000152219.4	ARL14EP	0.0000013	-0.28	Artery - Coronary
								ENSG00000152219.4	ARL14EP	0.000002	-0.29	Adrenal Gland
								ENSG00000152219.4	ARL14EP	0.000003	-0.14	Colon - Transverse
								ENSG00000152219.4	ARL14EP	0.0000044	-0.27	Brain - Cortex
								ENSG00000131808.6	FSHB	0.0000046	-0.62	Brain - Hypothalamus
								ENSG00000152219.4	ARL14EP	0.000074	0.14	Whole Blood
11	rs1782507	30222321	rs1933346dbSNP	30257807	-35486	0.91	-0.96	ENSG00000152219.4	ARL14EP	2.9E-31	-0.44	Esophagus - Muscularis
								ENSG00000152219.4	ARL14EP	9.9E-29	-0.63	Brain - Cerebellum
								ENSG00000152219.4	ARL14EP	1.4E-26	-0.48	Nerve - Tibial
								ENSG00000152219.4	ARL14EP	8.4E-19	-0.34	Thyroid
								ENSG00000152219.4	ARL14EP	0.0000000000000000016	-0.63	Pituitary
								ENSG00000152219.4	ARL14EP	0.00000000000000046	-0.55	Pancreas
								ENSG00000152219.4	ARL14EP	0.0000000000000024	-0.36	Esophagus - Gastroesophageal Junction
								ENSG00000152219.4	ARL14EP	0.000000000000018	-0.32	Esophagus - Mucosa
								ENSG00000152219.4	ARL14EP	0.000000000000024	-0.29	Heart - Atrial Appendage
								ENSG00000152219.4	ARL14EP	0.0000000000014	-0.28	Lung
								ENSG00000152219.4	ARL14EP	0.0000000000014	-0.36	Colon - Sigmoid
								ENSG00000152219.4	ARL14EP	0.0000000000036	-0.23	Skin - Sun Exposed (Lower leg)
								ENSG00000152219.4	ARL14EP	0.0000000018	-0.36	Testis
								ENSG00000152219.4	ARL14EP	0.0000000022	-0.26	Adipose - Subcutaneous
								ENSG00000152219.4	ARL14EP	0.0000000026	-0.23	Skin - Not Sun Exposed (Suprapubic)
								ENSG00000152219.4	ARL14EP	0.0000000034	-0.38	Brain - Cerebellar Hemisphere
								ENSG00000152219.4	ARL14EP	0.000000013	-0.25	Artery - Aorta
								ENSG00000152219.4	ARL14EP	0.000000015	-0.25	Stomach
								ENSG00000152219.4	ARL14EP	0.00000012	-0.16	Heart - Left Ventricle
								ENSG00000152219.4	ARL14EP	0.00000015	-0.38	Prostate
								ENSG00000152219.4	ARL14EP	0.00000015	-0.15	Artery - Tibial
								ENSG00000152219.4	ARL14EP	0.00000029	-0.43	Ovary
								ENSG00000152219.4	ARL14EP	0.00000031	-0.27	Brain - Caudate (basal ganglia)
								ENSG00000152219.4	ARL14EP	0.0000013	-0.28	Artery - Coronary
								ENSG00000152219.4	ARL14EP	0.000002	-0.29	Adrenal Gland
								ENSG00000152219.4	ARL14EP	0.000003	-0.14	Colon - Transverse
								ENSG00000152219.4	ARL14EP	0.0000044	-0.27	Brain - Cortex
								ENSG00000131808.6	FSHB	0.00001	-0.6	Brain - Hypothalamus
11	rs1782507	30222321	rs1933347dbSNP	30258062	-35741	0.91	-0.96	ENSG00000152219.4	ARL14EP	7.8E-32	-0.44	Esophagus - Muscularis
								ENSG00000152219.4	ARL14EP	9.9E-29	-0.63	Brain - Cerebellum
								ENSG00000152219.4	ARL14EP	1e-26	-0.48	Nerve - Tibial
								ENSG00000152219.4	ARL14EP	1.2E-19	-0.35	Thyroid
								ENSG00000152219.4	ARL14EP	0.0000000000000000018	-0.63	Pituitary
								ENSG00000152219.4	ARL14EP	0.00000000000000024	-0.55	Pancreas
								ENSG00000152219.4	ARL14EP	0.00000000000000095	-0.37	Esophagus - Gastroesophageal Junction
								ENSG00000152219.4	ARL14EP	0.0000000000000014	-0.33	Esophagus - Mucosa
								ENSG00000152219.4	ARL14EP	0.000000000000021	-0.3	Heart - Atrial Appendage
								ENSG00000152219.4	ARL14EP	0.00000000000039	-0.37	Colon - Sigmoid
								ENSG00000152219.4	ARL14EP	0.00000000000055	-0.28	Lung
								ENSG00000152219.4	ARL14EP	0.000000000011	-0.23	Skin - Sun Exposed (Lower leg)
								ENSG00000152219.4	ARL14EP	0.00000000039	-0.38	Testis
								ENSG00000152219.4	ARL14EP	0.00000000078	-0.27	Adipose - Subcutaneous
								ENSG00000152219.4	ARL14EP	0.0000000017	-0.24	Skin - Not Sun Exposed (Suprapubic)
								ENSG00000152219.4	ARL14EP	0.0000000034	-0.38	Brain - Cerebellar Hemisphere
								ENSG00000152219.4	ARL14EP	0.0000000043	-0.26	Stomach
								ENSG00000152219.4	ARL14EP	0.000000013	-0.25	Artery - Aorta
								ENSG00000152219.4	ARL14EP	0.000000046	-0.16	Heart - Left Ventricle
								ENSG00000152219.4	ARL14EP	0.00000013	-0.15	Artery - Tibial
								ENSG00000152219.4	ARL14EP	0.00000018	-0.28	Brain - Caudate (basal ganglia)
								ENSG00000152219.4	ARL14EP	0.00000025	-0.37	Prostate
								ENSG00000152219.4	ARL14EP	0.00000029	-0.43	Ovary
								ENSG00000152219.4	ARL14EP	0.00000082	-0.3	Adrenal Gland
								ENSG00000152219.4	ARL14EP	0.00000095	-0.29	Artery - Coronary
								ENSG00000152219.4	ARL14EP	0.0000027	-0.14	Colon - Transverse
								ENSG00000152219.4	ARL14EP	0.0000031	-0.27	Brain - Cortex
11	rs1782507	30222321	rs7924960dbSNP	30258528	-36207	0.91	-0.96	ENSG00000152219.4	ARL14EP	3e-31	-0.44	Esophagus - Muscularis
								ENSG00000152219.4	ARL14EP	5.4E-27	-0.61	Brain - Cerebellum
								ENSG00000152219.4	ARL14EP	5.4E-27	-0.48	Nerve - Tibial
								ENSG00000152219.4	ARL14EP	0.0000000000000000016	-0.63	Pituitary
								ENSG00000152219.4	ARL14EP	0.0000000000000000033	-0.33	Thyroid
								ENSG00000152219.4	ARL14EP	0.00000000000000045	-0.55	Pancreas
								ENSG00000152219.4	ARL14EP	0.0000000000000013	-0.37	Esophagus - Gastroesophageal Junction
								ENSG00000152219.4	ARL14EP	0.000000000000021	-0.31	Esophagus - Mucosa
								ENSG00000152219.4	ARL14EP	0.000000000000034	-0.29	Heart - Atrial Appendage
								ENSG00000152219.4	ARL14EP	0.00000000000082	-0.37	Colon - Sigmoid
								ENSG00000152219.4	ARL14EP	0.0000000000022	-0.28	Lung
								ENSG00000152219.4	ARL14EP	0.0000000000061	-0.23	Skin - Sun Exposed (Lower leg)
								ENSG00000152219.4	ARL14EP	0.0000000017	-0.36	Testis
								ENSG00000152219.4	ARL14EP	0.0000000022	-0.26	Adipose - Subcutaneous
								ENSG00000152219.4	ARL14EP	0.0000000039	-0.23	Skin - Not Sun Exposed (Suprapubic)
								ENSG00000152219.4	ARL14EP	0.000000013	-0.36	Brain - Cerebellar Hemisphere
								ENSG00000152219.4	ARL14EP	0.000000013	-0.25	Artery - Aorta
								ENSG00000152219.4	ARL14EP	0.000000014	-0.25	Stomach
								ENSG00000152219.4	ARL14EP	0.00000014	-0.38	Prostate
								ENSG00000152219.4	ARL14EP	0.00000016	-0.15	Artery - Tibial
								ENSG00000152219.4	ARL14EP	0.00000029	-0.43	Ovary
								ENSG00000152219.4	ARL14EP	0.00000031	-0.15	Heart - Left Ventricle
								ENSG00000152219.4	ARL14EP	0.00000031	-0.27	Brain - Caudate (basal ganglia)
								ENSG00000152219.4	ARL14EP	0.0000013	-0.28	Artery - Coronary
								ENSG00000152219.4	ARL14EP	0.0000018	-0.29	Adrenal Gland
								ENSG00000152219.4	ARL14EP	0.0000042	-0.14	Colon - Transverse
								ENSG00000152219.4	ARL14EP	0.0000044	-0.27	Brain - Cortex
								ENSG00000131808.6	FSHB	0.0000046	-0.62	Brain - Hypothalamus
								ENSG00000152219.4	ARL14EP	0.000068	0.14	Whole Blood
11	rs1782507	30222321	rs11031014dbSNP	30259519	-37198	0.91	-0.96	ENSG00000152219.4	ARL14EP	2.8E-31	-0.44	Esophagus - Muscularis
								ENSG00000152219.4	ARL14EP	5.4E-27	-0.48	Nerve - Tibial
								ENSG00000152219.4	ARL14EP	5.8E-27	-0.61	Brain - Cerebellum
								ENSG00000152219.4	ARL14EP	0.0000000000000000021	-0.63	Pituitary
								ENSG00000152219.4	ARL14EP	0.0000000000000000032	-0.33	Thyroid
								ENSG00000152219.4	ARL14EP	0.00000000000000045	-0.55	Pancreas
								ENSG00000152219.4	ARL14EP	0.0000000000000013	-0.37	Esophagus - Gastroesophageal Junction
								ENSG00000152219.4	ARL14EP	0.000000000000024	-0.31	Esophagus - Mucosa
								ENSG00000152219.4	ARL14EP	0.000000000000034	-0.29	Heart - Atrial Appendage
								ENSG00000152219.4	ARL14EP	0.00000000000082	-0.37	Colon - Sigmoid
								ENSG00000152219.4	ARL14EP	0.0000000000021	-0.28	Lung
								ENSG00000152219.4	ARL14EP	0.0000000000054	-0.23	Skin - Sun Exposed (Lower leg)
								ENSG00000152219.4	ARL14EP	0.0000000017	-0.36	Testis
								ENSG00000152219.4	ARL14EP	0.0000000026	-0.26	Adipose - Subcutaneous
								ENSG00000152219.4	ARL14EP	0.0000000073	-0.23	Skin - Not Sun Exposed (Suprapubic)
								ENSG00000152219.4	ARL14EP	0.0000000084	-0.37	Brain - Cerebellar Hemisphere
								ENSG00000152219.4	ARL14EP	0.000000013	-0.25	Artery - Aorta
								ENSG00000152219.4	ARL14EP	0.000000014	-0.25	Stomach
								ENSG00000152219.4	ARL14EP	0.00000014	-0.38	Prostate
								ENSG00000152219.4	ARL14EP	0.00000016	-0.15	Artery - Tibial
								ENSG00000152219.4	ARL14EP	0.00000026	-0.16	Heart - Left Ventricle
								ENSG00000152219.4	ARL14EP	0.00000034	-0.43	Ovary
								ENSG00000152219.4	ARL14EP	0.00000068	-0.27	Brain - Caudate (basal ganglia)
								ENSG00000152219.4	ARL14EP	0.0000013	-0.28	Artery - Coronary
								ENSG00000152219.4	ARL14EP	0.0000018	-0.29	Adrenal Gland
								ENSG00000152219.4	ARL14EP	0.0000041	-0.27	Brain - Cortex
								ENSG00000131808.6	FSHB	0.0000046	-0.62	Brain - Hypothalamus
								ENSG00000152219.4	ARL14EP	0.0000047	-0.14	Colon - Transverse
								ENSG00000152219.4	ARL14EP	0.000065	0.14	Whole Blood
11	rs1782507	30222321	rs4244552dbSNP	30260727	-38406	0.91	-0.96	ENSG00000152219.4	ARL14EP	2.8E-30	-0.44	Esophagus - Muscularis
								ENSG00000152219.4	ARL14EP	2.1E-27	-0.63	Brain - Cerebellum
								ENSG00000152219.4	ARL14EP	1.2E-24	-0.47	Nerve - Tibial
								ENSG00000152219.4	ARL14EP	0.0000000000000000048	-0.34	Thyroid
								ENSG00000152219.4	ARL14EP	0.0000000000000000057	-0.64	Pituitary
								ENSG00000152219.4	ARL14EP	0.0000000000000008	-0.56	Pancreas
								ENSG00000152219.4	ARL14EP	0.0000000000000023	-0.33	Esophagus - Mucosa
								ENSG00000152219.4	ARL14EP	0.0000000000000086	-0.37	Esophagus - Gastroesophageal Junction
								ENSG00000152219.4	ARL14EP	0.000000000000039	-0.3	Heart - Atrial Appendage
								ENSG00000152219.4	ARL14EP	0.00000000000018	-0.38	Colon - Sigmoid
								ENSG00000152219.4	ARL14EP	0.00000000000056	-0.29	Lung
								ENSG00000152219.4	ARL14EP	0.000000000012	-0.23	Skin - Sun Exposed (Lower leg)
								ENSG00000152219.4	ARL14EP	0.000000003	-0.26	Adipose - Subcutaneous
								ENSG00000152219.4	ARL14EP	0.0000000034	-0.38	Brain - Cerebellar Hemisphere
								ENSG00000152219.4	ARL14EP	0.0000000039	-0.26	Stomach
								ENSG00000152219.4	ARL14EP	0.000000005	-0.24	Skin - Not Sun Exposed (Suprapubic)
								ENSG00000152219.4	ARL14EP	0.0000000076	-0.36	Testis
								ENSG00000152219.4	ARL14EP	0.000000031	-0.25	Artery - Aorta
								ENSG00000152219.4	ARL14EP	0.000000039	-0.17	Heart - Left Ventricle
								ENSG00000152219.4	ARL14EP	0.00000013	-0.28	Brain - Caudate (basal ganglia)
								ENSG00000152219.4	ARL14EP	0.00000028	-0.15	Artery - Tibial
								ENSG00000152219.4	ARL14EP	0.0000003	-0.43	Ovary
								ENSG00000152219.4	ARL14EP	0.00000051	-0.3	Artery - Coronary
								ENSG00000152219.4	ARL14EP	0.0000011	-0.36	Prostate
								ENSG00000131808.6	FSHB	0.000004	-0.63	Brain - Hypothalamus
								ENSG00000152219.4	ARL14EP	0.0000042	-0.14	Colon - Transverse
								ENSG00000152219.4	ARL14EP	0.000009	-0.42	Vagina
								ENSG00000152219.4	ARL14EP	0.000015	-0.26	Brain - Cortex
								ENSG00000152219.4	ARL14EP	0.000017	-0.27	Adrenal Gland
								ENSG00000152219.4	ARL14EP	0.000025	-0.24	Brain - Frontal Cortex (BA9)
11	rs1782507	30222321	rs4267046dbSNP	30261232	-38911	0.9	-0.95	ENSG00000152219.4	ARL14EP	1.8E-31	-0.44	Esophagus - Muscularis
								ENSG00000152219.4	ARL14EP	2.5E-26	-0.63	Brain - Cerebellum
								ENSG00000152219.4	ARL14EP	6.1E-26	-0.48	Nerve - Tibial
								ENSG00000152219.4	ARL14EP	8.6E-20	-0.35	Thyroid
								ENSG00000152219.4	ARL14EP	0.0000000000000000093	-0.62	Pituitary
								ENSG00000152219.4	ARL14EP	0.0000000000000016	-0.33	Esophagus - Mucosa
								ENSG00000152219.4	ARL14EP	0.000000000000019	-0.36	Esophagus - Gastroesophageal Junction
								ENSG00000152219.4	ARL14EP	0.000000000000032	-0.52	Pancreas
								ENSG00000152219.4	ARL14EP	0.0000000000011	-0.37	Colon - Sigmoid
								ENSG00000152219.4	ARL14EP	0.0000000000014	-0.28	Lung
								ENSG00000152219.4	ARL14EP	0.0000000000017	-0.28	Heart - Atrial Appendage
								ENSG00000152219.4	ARL14EP	0.00000000011	-0.22	Skin - Sun Exposed (Lower leg)
								ENSG00000152219.4	ARL14EP	0.00000000058	-0.27	Adipose - Subcutaneous
								ENSG00000152219.4	ARL14EP	0.0000000019	-0.37	Testis
[truncated: 1,158 more rows]
