# Supplementary material for: Maternal Age at Menarche Gene Polymorphisms Are Associated with Offspring Birth Weight
Source: Life (Basel). 2023 Jul 7;13(7):1525. doi: 10.3390/life13071525 (PMC10381708; doi:10.3390/life13071525)
Supplement: Supplementary file 1 [file life-13-01525-s001.zip › Supplementary Table S11.xlsx]

## Sheet: Лист1
Supplementary Table S11. sQTL values of the BW-associated SNPs
(according to Genotype-Tissue Expression (GTEx) (http://www.gtexportal.org/)) ( р <8.0E5, FDR≤0.05)
Chr	SNP	Gene Symbol	Expressed gene	Allele (ref)	Allele (alt)	Intron Id	β	p	Tissue
2	rs713586	RBJ	ADCY3	T	C	24872719:24887093:clu_50467	0.3	0.000000087	Lung
	rs713586	RBJ	ADCY3	T	C	24842384:24872570:clu_47783	-0.28	0.000003	Adipose - Subcutaneous
2	rs7589318	POMC	ADCY3	G	A	24842384:24872570:clu_47783	0.35	0.000000055	Adipose - Subcutaneous
	rs7589318	POMC	ADCY3	G	A	24842384:24872570:clu_50932	0.26	0.000021	Thyroid
5	rs757647	KDM3B	FAM53C	G	A	138333528:138335385:clu_71036	-0.62	0.000000000019	Testis
	rs757647	KDM3B	CDC25C	G	A	138328529:138330987:clu_28521	0.77	0.0000000016	Cells - EBV-transformed lymphocytes
	rs757647	KDM3B	CDC25C	G	A	138331214:138331595:clu_71034	0.39	0.000000092	Testis
6	rs4946651	LIN28B	LIN28B-AS1	A	G	104940213:104940980:clu_65154	-0.6	0.0000000000055	Testis
6	rs314280	LIN28B	LIN28B-AS1	A	G	104940213:104940980:clu_65154	-0.6	0.0000000000055	Testis
11	rs555621	FSHB	ARL14EP	T	C	30323202:30332866:clu_6469	0.35	0.000000000000024	Muscle - Skeletal
	rs555621	FSHB	ARL14EP	T	C	30323202:30332866:clu_13060	0.57	0.00000000000046	Testis
	rs555621	FSHB	ARL14EP	T	C	30323202:30332866:clu_7746	0.42	0.0000000000007	Nerve - Tibial
	rs555621	FSHB	ARL14EP	T	C	30323202:30332866:clu_7795	0.38	0.0000000000057	Thyroid
	rs555621	FSHB	ARL14EP	T	C	30323202:30332866:clu_5729	0.46	0.0000000000064	Heart - Left Ventricle
	rs555621	FSHB	ARL14EP	T	C	30323202:30332866:clu_7473	0.33	0.00000000016	Adipose - Subcutaneous
	rs555621	FSHB	ARL14EP	T	C	30323202:30332866:clu_5792	0.34	0.0000000089	Adrenal Gland
	rs555621	FSHB	ARL14EP	T	C	30323202:30332866:clu_7213	0.33	0.000000026	Adipose - Visceral (Omentum)
	rs555621	FSHB	ARL14EP	T	C	30323202:30332866:clu_6603	0.37	0.000000064	Artery - Aorta
	rs555621	FSHB	ARL14EP	T	C	30323202:30332866:clu_6043	0.19	0.000000094	Cells - Cultured fibroblasts
	rs555621	FSHB	ARL14EP	T	C	30323202:30332866:clu_6906	0.31	0.00000011	Artery - Tibial
	rs555621	FSHB	ARL14EP	T	C	30323202:30330886:clu_7112	-0.36	0.00000075	Colon - Transverse
	rs555621	FSHB	ARL14EP	T	C	30323202:30332866:clu_6762	0.29	0.00000089	Esophagus - Muscularis
	rs555621	FSHB	ARL14EP	T	C	30323202:30332866:clu_7483	0.26	0.0000028	Skin - Sun Exposed (Lower leg)
	rs555621	FSHB	ARL14EP	T	C	30323202:30332866:clu_7768	0.24	0.0000034	Lung
	rs555621	FSHB	ARL14EP	T	C	30323202:30332866:clu_6423	0.32	0.0000059	Heart - Atrial Appendage
	rs555621	FSHB	ARL14EP	T	C	30323202:30332866:clu_6935	0.38	0.0000093	Pituitary
11	rs1782507	FSHB	ARL14EP	G	T	30323202:30332866:clu_13060	2021-02-01	4.7E-71	Testis
	rs1782507	FSHB	ARL14EP	G	T	30323202:30332866:clu_7473	0.69	6.7E-47	Adipose - Subcutaneous
	rs1782507	FSHB	ARL14EP	G	T	30323202:30332866:clu_6469	0.61	1.2E-41	Muscle - Skeletal
	rs1782507	FSHB	ARL14EP	G	T	30323202:30332866:clu_7746	0.76	1.4E-40	Nerve - Tibial
	rs1782507	FSHB	ARL14EP	G	T	30323202:30332866:clu_6603	0.81	2.4E-37	Artery - Aorta
	rs1782507	FSHB	ARL14EP	G	T	30323202:30332866:clu_7795	0.66	2.4E-36	Thyroid
	rs1782507	FSHB	ARL14EP	G	T	30323202:30332866:clu_6906	0.69	4.7E-36	Artery - Tibial
	rs1782507	FSHB	ARL14EP	G	T	30323202:30332866:clu_5729	0.78	4.9E-34	Heart - Left Ventricle
	rs1782507	FSHB	ARL14EP	G	T	30323202:30332866:clu_6043	0.42	7.5E-34	Cells - Cultured fibroblasts
	rs1782507	FSHB	ARL14EP	G	T	30323202:30332866:clu_7213	0.65	5.7E-29	Adipose - Visceral (Omentum)
	rs1782507	FSHB	ARL14EP	G	T	30323202:30332866:clu_7768	0.54	1.7E-26	Lung
	rs1782507	FSHB	ARL14EP	G	T	30323202:30332866:clu_6423	0.73	3.4E-26	Heart - Atrial Appendage
	rs1782507	FSHB	ARL14EP	G	T	30323202:30332866:clu_7364	0.72	1.3E-25	Breast - Mammary Tissue
	rs1782507	FSHB	ARL14EP	G	T	30323202:30332866:clu_6762	0.56	1.7E-23	Esophagus - Muscularis
	rs1782507	FSHB	ARL14EP	G	T	30323202:30332866:clu_7483	0.52	3.5E-20	Skin - Sun Exposed (Lower leg)
	rs1782507	FSHB	ARL14EP	G	T	30323202:30332866:clu_5792	0.52	0.0000000000000000022	Adrenal Gland
	rs1782507	FSHB	ARL14EP	G	T	30323202:30332866:clu_5239	0.93	0.00000000000000014	Cells - EBV-transformed lymphocytes
	rs1782507	FSHB	ARL14EP	G	T	30323202:30332866:clu_6123	0.68	0.000000000000052	Artery - Coronary
	rs1782507	FSHB	ARL14EP	G	T	30323202:30332866:clu_6417	0.53	0.00000000000033	Esophagus - Gastroesophageal Junction
	rs1782507	FSHB	ARL14EP	G	T	30323202:30332866:clu_6537	0.5	0.00000000000038	Colon - Sigmoid
	rs1782507	FSHB	ARL14EP	G	T	30323202:30330886:clu_7112	-0.49	0.000000000025	Colon - Transverse
	rs1782507	FSHB	ARL14EP	G	T	30323202:30330886:clu_6633	-0.39	0.000000000055	Esophagus - Mucosa
	rs1782507	FSHB	ARL14EP	G	T	30323202:30332866:clu_6614	0.49	0.000000000082	Stomach
	rs1782507	FSHB	ARL14EP	G	T	30323202:30332866:clu_6223	0.6	0.00000000024	Spleen
	rs1782507	FSHB	ARL14EP	G	T	30323202:30330886:clu_5709	-0.63	0.0000000056	Brain - Cortex
	rs1782507	FSHB	ARL14EP	G	T	30323202:30332866:clu_6935	0.5	0.000000013	Pituitary
	rs1782507	FSHB	ARL14EP	G	T	30323202:30330886:clu_5816	-0.49	0.000000017	Pancreas
	rs1782507	FSHB	ARL14EP	G	T	30323202:30330886:clu_4859	-0.55	0.00000011	Liver
	rs1782507	FSHB	ARL14EP	G	T	30323202:30332866:clu_6404	0.51	0.00000048	Small Intestine - Terminal Ileum
	rs1782507	FSHB	ARL14EP	G	T	30332993:30336567:clu_5749	0.28	0.000001	Whole Blood
14	rs999460	NKX2-1	SFTA3	C	T	36477878:36491201:clu_23478	0.44	0.000000000017	Thyroid
	rs999460	NKX2-2	SFTA3	C	T	36477878:36491201:clu_23282	0.32	0.0000012	Lung
14	rs4986938	ESR2	ZBTB1	C	T	64511384:64516600:clu_23321	0.31	0.0000056	Nerve - Tibial
	rs4986938	ESR2	ZBTB1	C	T	64504946:64521487:clu_18059	-0.23	0.000045	Cells - Cultured fibroblasts
16	rs12444979	GPRC5B	KNOP1	C	T	19707221:19710509:clu_17958	-0.79	8.4E-19	Nerve - Tibial
	rs12444979	GPRC5B	KNOP1	C	T	19707221:19710509:clu_17862	-0.57	0.000000000012	Skin - Sun Exposed (Lower leg)
	rs12444979	GPRC5B	KNOP1	C	T	19707221:19710509:clu_16130	-0.55	0.00000000016	Esophagus - Mucosa
	rs12444979	GPRC5B	KNOP1	C	T	19707221:19710509:clu_16079	-0.6	0.00000000022	Esophagus - Muscularis
	rs12444979	GPRC5B	KNOP1	C	T	19707221:19710509:clu_17456	-0.52	0.00000000044	Adipose - Subcutaneous
	rs12444979	GPRC5B	KNOP1	C	T	19707221:19710509:clu_15449	-0.46	0.0000000042	Muscle - Skeletal
	rs12444979	GPRC5B	KNOP1	C	T	19707221:19710509:clu_15449	-0.46	0.0000000042	Muscle - Skeletal
	rs12444979	GPRC5B	KNOP1	C	T	19707221:19710509:clu_16576	-0.81	0.0000000087	Pituitary
	rs12444979	GPRC5B	KNOP1	C	T	19707221:19710509:clu_14053	-0.73	0.000000027	Ovary
	rs12444979	GPRC5B	KNOP1	C	T	19707221:19710509:clu_15508	-0.51	0.00000012	Artery - Aorta
	rs12444979	GPRC5B	KNOP1	C	T	19707221:19710509:clu_15330	-0.54	0.00000073	Heart - Atrial Appendage
	rs12444979	GPRC5B	KNOP1	C	T	19707221:19710509:clu_16114	-0.43	0.0000011	Artery - Tibial
	rs12444979	GPRC5B	KNOP1	C	T	19707221:19710509:clu_17535	-0.49	0.0000016	Breast - Mammary Tissue
	rs12444979	GPRC5B	KNOP1	C	T	19707221:19710509:clu_18419	-0.42	0.0000024	Thyroid
	rs12444979	GPRC5B	KNOP1	C	T	19707221:19710509:clu_17408	-0.42	0.0000062	Skin - Not Sun Exposed (Suprapubic)
	rs12444979	GPRC5B	KNOP1	C	T	19710586:19714118:clu_18311	-0.32	0.0000075	Lung
22	rs4633	COMT	COMT	C	T	19961289:19962233:clu_22753	-0.86	4.5E-44	Cells - Cultured fibroblasts
	rs4633	COMT	COMT	C	T	19961289:19962233:clu_25098	-0.63	3.2E-36	Muscle - Skeletal
	rs4633	COMT	COMT	C	T	19961289:19962233:clu_29142	-0.51	7.6E-22	Skin - Sun Exposed (Lower leg)
	rs4633	COMT	COMT	C	T	19961289:19962233:clu_26238	-0.55	3.6E-19	Esophagus - Muscularis
	rs4633	COMT	COMT	C	T	19961289:19962233:clu_28437	-0.51	9.1E-19	Skin - Not Sun Exposed (Suprapubic)
	rs4633	COMT	COMT	C	T	19961289:19962233:clu_26121	-0.39	0.0000000000000000045	Artery - Tibial
	rs4633	COMT	COMT	C	T	19961289:19962527:clu_23386	0.88	0.000000000000000015	Brain - Cerebellar Hemisphere
	rs4633	COMT	COMT	C	T	19961289:19962527:clu_24458	0.83	0.000000000000000093	Brain - Cerebellum
	rs4633	COMT	COMT	C	T	19961289:19962233:clu_24970	-0.51	0.0000000000000073	Heart - Atrial Appendage
	rs4633	COMT	COMT	C	T	19961289:19962233:clu_24970	-0.51	0.0000000000000073	Heart - Atrial Appendage
	rs4633	COMT	COMT	C	T	19961289:19962233:clu_22580	-0.51	0.0000000000011	Heart - Left Ventricle
	rs4633	COMT	COMT	C	T	19961289:19962527:clu_30319	0.41	0.0000000000029	Thyroid
	rs4633	COMT	COMT	C	T	19961289:19962233:clu_22072	-0.67	0.000000000012	Brain - Caudate (basal ganglia)
	rs4633	COMT	COMT	C	T	19961289:19962527:clu_22784	0.68	0.000000000019	Brain - Cortex
	rs4633	COMT	COMT	C	T	19961289:19962233:clu_25227	-0.47	0.000000000029	Artery - Aorta
	rs4633	COMT	COMT	C	T	19961289:19962527:clu_27109	0.65	0.000000000049	Pituitary
	rs4633	COMT	COMT	C	T	19961289:19962527:clu_22547	0.63	0.00000000039	Brain - Nucleus accumbens (basal ganglia)
	rs4633	COMT	COMT	C	T	19961289:19962527:clu_22846	0.72	0.00000000075	Vagina
	rs4633	COMT	COMT	C	T	19961289:19962233:clu_48904	-0.43	0.0000000014	Testis
	rs4633	COMT	COMT	C	T	19961289:19962233:clu_20279	-0.75	0.000000002	Cells - EBV-transformed lymphocytes
	rs4633	COMT	COMT	C	T	19961289:19962233:clu_21562	-0.66	0.0000000023	Brain - Hypothalamus
	rs4633	COMT	COMT	C	T	19961289:19962527:clu_19566	0.61	0.0000000047	Brain - Anterior cingulate cortex (BA24)
	rs4633	COMT	COMT	C	T	19961289:19962527:clu_22827	0.3	0.0000000049	Whole Blood
	rs4633	COMT	COMT	C	T	19961289:19962527:clu_22827	0.3	0.0000000049	Whole Blood
	rs4633	COMT	COMT	C	T	19961289:19962233:clu_28778	-0.4	0.0000000057	Breast - Mammary Tissue
	rs4633	COMT	COMT	C	T	19961289:19962233:clu_28778	-0.4	0.0000000057	Breast - Mammary Tissue
	rs4633	COMT	COMT	C	T	19961289:19962233:clu_19829	-0.61	0.0000000078	Brain - Putamen (basal ganglia)
	rs4633	COMT	COMT	C	T	19961289:19962233:clu_23001	-0.68	0.000000011	Ovary
	rs4633	COMT	COMT	C	T	19961289:19962233:clu_25714	-0.43	0.000000011	Colon - Sigmoid
	rs4633	COMT	COMT	C	T	19961289:19962233:clu_26249	-0.54	0.000000056	Prostate
	rs4633	COMT	COMT	C	T	19961289:19962527:clu_25549	0.46	0.0000001	Stomach
	rs4633	COMT	ARVCF	C	T	19973036:19973643:clu_26128	0.29	0.00000011	Artery - Tibial
	rs4633	COMT	ARVCF	C	T	19973036:19973643:clu_25233	0.35	0.00000014	Artery - Aorta
	rs4633	COMT	ARVCF	C	T	19973036:19973643:clu_25233	0.35	0.00000014	Artery - Aorta
	rs4633	COMT	COMT	C	T	19961289:19962233:clu_22728	-0.39	0.00000015	Adrenal Gland
	rs4633	COMT	ARVCF	C	T	19973036:19973643:clu_28446	0.24	0.00000023	Adipose - Subcutaneous
	rs4633	COMT	ARVCF	C	T	19973036:19973643:clu_28446	0.24	0.00000023	Adipose - Subcutaneous
	rs4633	COMT	COMT	C	T	19961289:19962527:clu_19316	0.72	0.00000035	Brain - Spinal cord (cervical c-1)
	rs4633	COMT	COMT	C	T	19961289:19962233:clu_21150	-0.5	0.00000079	Brain - Frontal Cortex (BA9)
	rs4633	COMT	COMT	C	T	19961289:19962527:clu_20155	0.56	0.00000085	Brain - Hippocampus
	rs4633	COMT	COMT	C	T	19942175:19961199:clu_29325	0.27	0.0000012	Nerve - Tibial
	rs4633	COMT	COMT	C	T	19942175:19961199:clu_29325	0.27	0.0000012	Nerve - Tibial
	rs4633	COMT	ARVCF	C	T	19970743:19971886:clu_21153	0.46	0.0000015	Brain - Frontal Cortex (BA9)
	rs4633	COMT	ARVCF	C	T	19973036:19973643:clu_29149	0.26	0.0000017	Skin - Sun Exposed (Lower leg)
	rs4633	COMT	ARVCF	C	T	19973036:19973643:clu_29333	0.25	0.000002	Nerve - Tibial
	rs4633	COMT	COMT	C	T	19942175:19961199:clu_29906	0.27	0.0000022	Lung
	rs4633	COMT	ARVCF	C	T	19973036:19973643:clu_26244	0.3	0.0000039	Esophagus - Muscularis
	rs4633	COMT	TXNRD2	C	T	19931098:19941701:clu_48899	-0.39	0.0000046	Testis
