# Supplementary material for: Maternal Age at Menarche Gene Polymorphisms Are Associated with Offspring Birth Weight
Source: Life (Basel). 2023 Jul 7;13(7):1525. doi: 10.3390/life13071525 (PMC10381708; doi:10.3390/life13071525)
Supplement: Supplementary file 1 [file life-13-01525-s001.zip › Supplementary Table S12.xlsx]

## Sheet: Лист1
Supplementary Table S12. eQTL values of the SNPs in high LD (r2≥0.80) with the BW-associated SNPs
(according to Genotype-Tissue Expression (GTEx) (http://www.gtexportal.org/)) ( р <8.0E5, FDR≤0.05)
Chr	Lead SNP	Position lead SNP(hg38)	Proxy SNP	Position proxy SNP (hg38)	Distance (bp) between proxy and lead SNP	r2	D	Gencode Id	Gene	Intron Id	p	β	Tissue
2	rs713586	24935139	rs11676272dbSNP	24918669	16470	0.93	0.97	ENSG00000138031.14	ADCY3	24872719:24887093:clu_50467	0.000000013	0.32	Lung
								ENSG00000138031.14	ADCY3	24842384:24872570:clu_47783	0.00000057	-0.3	Adipose - Subcutaneous
2	rs713586	24935139	rs6746013dbSNP	24920780	14359	0.92	0.97	ENSG00000138031.14	ADCY3	24872719:24887093:clu_50467	0.0000000072	0.33	Lung
								ENSG00000138031.14	ADCY3	24842384:24872570:clu_47783	0.00000065	-0.3	Adipose - Subcutaneous
2	rs713586	24935139	rs59086897dbSNP	24922304	12835	0.8	0.97	ENSG00000138031.14	ADCY3	24872719:24887093:clu_50467	0.000000023	0.31	Lung
								ENSG00000138031.14	ADCY3	24842384:24872570:clu_47783	0.00000094	-0.29	Adipose - Subcutaneous
2	rs713586	24935139	rs6749422dbSNP	24927142	7997	0.96	0.98	ENSG00000138031.14	ADCY3	24872719:24887093:clu_50467	0.0000000058	0.32	Lung
								ENSG00000138031.14	ADCY3	24842384:24872570:clu_47783	0.000001	-0.29	Adipose - Subcutaneous
2	rs713586	24935139	rs6752378dbSNP	24927247	7892	0.96	0.98	ENSG00000138031.14	ADCY3	24872719:24887093:clu_50467	0.0000000064	0.32	Lung
								ENSG00000138031.14	ADCY3	24842384:24872570:clu_47783	0.00000074	-0.3	Adipose - Subcutaneous
2	rs713586	24935139	rs10182181dbSNP	24927427	7712	0.96	0.98	ENSG00000138031.14	ADCY3	24872719:24887093:clu_50467	0.0000000077	0.32	Lung
								ENSG00000138031.14	ADCY3	24842384:24872570:clu_47783	0.00000066	-0.3	Adipose - Subcutaneous
2	rs713586	24935139	rs10182458dbSNP	24927772	7367	0.95	0.98	ENSG00000138031.14	ADCY3	24872719:24887093:clu_50467	0.0000000026	0.33	Lung
								ENSG00000138031.14	ADCY3	24842384:24872570:clu_47783	0.000001	-0.29	Adipose - Subcutaneous
2	rs713586	24935139	rs10185143dbSNP	24927889	7250	0.95	0.98	ENSG00000138031.14	ADCY3	24872719:24887093:clu_50467	0.0000000015	0.33	Lung
								ENSG00000138031.14	ADCY3	24842384:24872570:clu_47783	0.0000021	-0.28	Adipose - Subcutaneous
2	rs713586	24935139	rs2384054dbSNP	24933904	1235	0.99	1	ENSG00000138031.14	ADCY3	24872719:24887093:clu_50467	0.000000087	0.3	Lung
								ENSG00000138031.14	ADCY3	24842384:24872570:clu_47783	0.000003	-0.28	Adipose - Subcutaneous
2	rs713586	24935139	rs713587dbSNP	24935412	-273	0.99	1	ENSG00000138031.14	ADCY3	24872719:24887093:clu_50467	0.000000075	0.31	Lung
								ENSG00000138031.14	ADCY3	24842384:24872570:clu_47783	0.0000059	-0.27	Adipose - Subcutaneous
2	rs713586	24935139	rs6728219dbSNP	24936303	-1164	0.89	0.99	ENSG00000138031.14	ADCY3	24872719:24887093:clu_50467	0.0000000092	0.33	Lung
								ENSG00000138031.14	ADCY3	24842384:24872570:clu_47783	0.00000066	-0.3	Adipose - Subcutaneous
								ENSG00000224165.5	DNAJC27-AS1	24972232:24972626:clu_47762	0.000015	0.29	Skin - Not Sun Exposed (Suprapubic)
2	rs713586	24935139	rs6738433dbSNP	24936632	-1493	0.89	0.99	ENSG00000138031.14	ADCY3	24872719:24887093:clu_50467	0.0000000092	0.33	Lung
								ENSG00000138031.14	ADCY3	24842384:24872570:clu_47783	0.00000066	-0.3	Adipose - Subcutaneous
								ENSG00000224165.5	DNAJC27-AS1	24972232:24972626:clu_47762	0.000015	0.29	Skin - Not Sun Exposed (Suprapubic)
2	rs713586	24935139	rs10865320dbSNP	24936911	-1772	0.9	0.99	ENSG00000138031.14	ADCY3	24872719:24887093:clu_50467	0.0000000092	0.33	Lung
								ENSG00000138031.14	ADCY3	24842384:24872570:clu_47783	0.00000066	-0.3	Adipose - Subcutaneous
								ENSG00000224165.5	DNAJC27-AS1	24972232:24972626:clu_47762	0.000015	0.29	Skin - Not Sun Exposed (Suprapubic)
2	rs713586	24935139	rs10865321dbSNP	24936986	-1847	0.83	1	ENSG00000138031.14	ADCY3	24872719:24887093:clu_50467	0.0000000092	0.33	Lung
								ENSG00000138031.14	ADCY3	24842384:24872570:clu_47783	0.00000068	-0.3	Adipose - Subcutaneous
								ENSG00000224165.5	DNAJC27-AS1	24972232:24972626:clu_47762	0.000014	0.29	Skin - Not Sun Exposed (Suprapubic)
2	rs713586	24935139	rs10865322dbSNP	24936989	-1850	0.81	1	ENSG00000138031.14	ADCY3	24872719:24887093:clu_50467	0.0000000092	0.33	Lung
								ENSG00000138031.14	ADCY3	24842384:24872570:clu_47783	0.00000068	-0.3	Adipose - Subcutaneous
								ENSG00000224165.5	DNAJC27-AS1	24972232:24972626:clu_47762	0.000014	0.29	Skin - Not Sun Exposed (Suprapubic)
2	rs713586	24935139	rs4343432dbSNP	24938367	-3228	0.88	0.99	ENSG00000138031.14	ADCY3	24872719:24887093:clu_50467	0.000000018	0.32	Lung
								ENSG00000138031.14	ADCY3	24842384:24872570:clu_47783	0.00000073	-0.3	Adipose - Subcutaneous
								ENSG00000224165.5	DNAJC27-AS1	24972232:24972626:clu_47762	0.000015	0.29	Skin - Not Sun Exposed (Suprapubic)
2	rs713586	24935139	rs4459693dbSNP	24938396	-3257	0.86	0.99	ENSG00000138031.14	ADCY3	24872719:24887093:clu_50467	0.000000018	0.32	Lung
								ENSG00000138031.14	ADCY3	24842384:24872570:clu_47783	0.00000073	-0.3	Adipose - Subcutaneous
								ENSG00000224165.5	DNAJC27-AS1	24972232:24972626:clu_47762	0.000015	0.29	Skin - Not Sun Exposed (Suprapubic)
2	rs713586	24935139	rs4430895dbSNP	24938517	-3378	0.86	0.99	ENSG00000138031.14	ADCY3	24872719:24887093:clu_50467	0.000000018	0.32	Lung
								ENSG00000138031.14	ADCY3	24842384:24872570:clu_47783	0.00000073	-0.3	Adipose - Subcutaneous
								ENSG00000224165.5	DNAJC27-AS1	24972232:24972626:clu_47762	0.000015	0.29	Skin - Not Sun Exposed (Suprapubic)
2	rs713586	24935139	rs3731623dbSNP	24940914	-5775	0.8	0.91	ENSG00000138031.14	ADCY3	24872719:24887093:clu_50467	0.000000015	0.32	Lung
								ENSG00000138031.14	ADCY3	24842384:24872570:clu_47783	0.00000024	-0.31	Adipose - Subcutaneous
								ENSG00000224165.5	DNAJC27-AS1	24972232:24972626:clu_47762	0.000011	0.3	Skin - Not Sun Exposed (Suprapubic)
2	rs713586	24935139	rs1172294dbSNP	24946331	-11192	0.81	0.9	ENSG00000138031.14	ADCY3	24872719:24887093:clu_50467	0.000000025	0.31	Lung
								ENSG00000138031.14	ADCY3	24842384:24872570:clu_47783	0.00000032	-0.31	Adipose - Subcutaneous
								ENSG00000224165.5	DNAJC27-AS1	24972232:24972626:clu_47762	0.000011	0.3	Skin - Not Sun Exposed (Suprapubic)
2	rs7589318	25155503	rs2384143dbSNP	25142013	13490	0.99	1	ENSG00000138031.14	ADCY3	24842384:24872570:clu_47783	0.000000035	0.35	Adipose - Subcutaneous
2	rs7589318	25155503	rs34560400dbSNP	25144425	11078	1	1	ENSG00000138031.14	ADCY3	24842384:24872570:clu_47783	0.000000011	0.37	Adipose - Subcutaneous
								ENSG00000138031.14	ADCY3	24842384:24872570:clu_50932	0.000018	0.26	Thyroid
2	rs7589318	25155503	rs11674047dbSNP	25144724	10779	1	1	ENSG00000138031.14	ADCY3	24842384:24872570:clu_47783	0.00000001	0.38	Adipose - Subcutaneous
								ENSG00000138031.14	ADCY3	24842384:24872570:clu_50932	0.000017	0.27	Thyroid
2	rs7589318	25155503	rs13032289dbSNP	25146500	9003	0.99	1	ENSG00000138031.14	ADCY3	24842384:24872570:clu_47783	0.000000012	0.37	Adipose - Subcutaneous
								ENSG00000138031.14	ADCY3	24842384:24872570:clu_50932	0.000018	0.27	Thyroid
2	rs7589318	25155503	rs13002622dbSNP	25147147	8356	1	1	ENSG00000138031.14	ADCY3	24842384:24872570:clu_47783	0.000000027	0.37	Adipose - Subcutaneous
2	rs7589318	25155503	rs60925903dbSNP	25151493	4010	0.94	1	ENSG00000138031.14	ADCY3	24842384:24872570:clu_47783	0.0000000071	0.35	Adipose - Subcutaneous
2	rs7589318	25155503	rs13011191dbSNP	25156802	-1299	0.97	0.99	ENSG00000138031.14	ADCY3	24842384:24872570:clu_47783	0.000000012	0.37	Adipose - Subcutaneous
								ENSG00000138031.14	ADCY3	24842384:24872570:clu_50932	0.000018	0.27	Thyroid
2	rs7589318	25155503	rs3754860dbSNP	25170385	-14882	0.81	0.94	ENSG00000138031.14	ADCY3	24842384:24872570:clu_47783	0.0000000058	0.4	Adipose - Subcutaneous
								ENSG00000138031.14	ADCY3	24842384:24872570:clu_50932	0.0000012	0.31	Thyroid
2	rs7589318	25155503	rs11678982dbSNP	25170668	-15165	0.88	0.97	ENSG00000138031.14	ADCY3	24842384:24872570:clu_47783	0.000000068	0.36	Adipose - Subcutaneous
								ENSG00000138031.14	ADCY3	24842384:24872570:clu_50932	0.0000049	0.29	Thyroid
2	rs7589318	25155503	rs13022041dbSNP	25177690	-22187	0.81	0.97	ENSG00000138031.14	ADCY3	24842384:24872570:clu_47783	0.0000000053	0.39	Adipose - Subcutaneous
								ENSG00000138031.14	ADCY3	24842384:24872570:clu_50932	0.000002	0.3	Thyroid
2	rs7589318	25155503	rs13010681dbSNP	25184088	-28585	0.84	0.95	ENSG00000138031.14	ADCY3	24842384:24872570:clu_47783	0.000000023	0.37	Adipose - Subcutaneous
								ENSG00000138031.14	ADCY3	24842384:24872570:clu_50932	0.0000027	0.3	Thyroid
5	rs757647	138371626	rs17171808dbSNP	138363510	8116	0.81	1	ENSG00000120709.10	FAM53C	138333528:138335385:clu_71036	0.0000000000097	-0.69	Testis
								ENSG00000158402.18	CDC25C	138328529:138330987:clu_28521	0.0000000076	0.85	Cells - EBV-transformed lymphocytes
								ENSG00000158402.18	CDC25C	138331214:138331595:clu_71034	0.0000085	0.36	Testis
5	rs757647	138371626	rs73255864dbSNP	138365815	5811	0.81	1	ENSG00000120709.10	FAM53C	138333528:138335385:clu_71036	0.0000000000097	-0.69	Testis
								ENSG00000158402.18	CDC25C	138328529:138330987:clu_28521	0.0000000076	0.85	Cells - EBV-transformed lymphocytes
								ENSG00000158402.18	CDC25C	138331214:138331595:clu_71034	0.0000085	0.36	Testis
5	rs757647	138371626	rs7730416dbSNP	138368388	3238	0.8	0.98	ENSG00000120709.10	FAM53C	138333528:138335385:clu_71036	0.0000000000097	-0.69	Testis
								ENSG00000158402.18	CDC25C	138328529:138330987:clu_28521	0.0000000076	0.85	Cells - EBV-transformed lymphocytes
								ENSG00000158402.18	CDC25C	138331214:138331595:clu_71034	0.0000085	0.36	Testis
5	rs757647	138371626	rs11949335dbSNP	138368506	3120	0.8	0.99	ENSG00000120709.10	FAM53C	138333528:138335385:clu_71036	0.0000000000097	-0.69	Testis
								ENSG00000158402.18	CDC25C	138328529:138330987:clu_28521	0.000000023	0.85	Cells - EBV-transformed lymphocytes
								ENSG00000158402.18	CDC25C	138331214:138331595:clu_71034	0.0000085	0.36	Testis
5	rs757647	138371626	rs757649dbSNP	138369779	1847	0.81	1	ENSG00000120709.10	FAM53C	138333528:138335385:clu_71036	0.0000000000097	-0.69	Testis
								ENSG00000158402.18	CDC25C	138328529:138330987:clu_28521	0.000000023	0.85	Cells - EBV-transformed lymphocytes
								ENSG00000158402.18	CDC25C	138331214:138331595:clu_71034	0.0000085	0.36	Testis
5	rs757647	138371626	rs6894775dbSNP	138370733	893	0.81	1	ENSG00000120709.10	FAM53C	138333528:138335385:clu_71036	0.0000000000097	-0.69	Testis
								ENSG00000158402.18	CDC25C	138328529:138330987:clu_28521	0.0000000076	0.85	Cells - EBV-transformed lymphocytes
								ENSG00000158402.18	CDC25C	138331214:138331595:clu_71034	0.0000085	0.36	Testis
5	rs757647	138371626	rs757648dbSNP	138371293	333	0.8	1	ENSG00000120709.10	FAM53C	138333528:138335385:clu_71036	0.0000000000097	-0.69	Testis
								ENSG00000158402.18	CDC25C	138328529:138330987:clu_28521	0.000000023	0.85	Cells - EBV-transformed lymphocytes
								ENSG00000158402.18	CDC25C	138331214:138331595:clu_71034	0.0000085	0.36	Testis
5	rs757647	138371626	rs12513428dbSNP	138375753	-4127	0.81	1	ENSG00000120709.10	FAM53C	138333528:138335385:clu_71036	0.0000000000097	-0.69	Testis
								ENSG00000158402.18	CDC25C	138328529:138330987:clu_28521	0.0000000076	0.85	Cells - EBV-transformed lymphocytes
								ENSG00000158402.18	CDC25C	138331214:138331595:clu_71034	0.0000085	0.36	Testis
5	rs757647	138371626	rs112148211dbSNP	138376454	-4828	0.81	1	ENSG00000120709.10	FAM53C	138333528:138335385:clu_71036	0.0000000000097	-0.69	Testis
								ENSG00000158402.18	CDC25C	138328529:138330987:clu_28521	0.0000000076	0.85	Cells - EBV-transformed lymphocytes
								ENSG00000158402.18	CDC25C	138331214:138331595:clu_71034	0.0000085	0.36	Testis
5	rs757647	138371626	rs17171818dbSNP	138389314	-17688	0.96	0.98	ENSG00000120709.10	FAM53C	138333528:138335385:clu_71036	0.000000000019	-0.62	Testis
								ENSG00000158402.18	CDC25C	138328529:138330987:clu_28521	0.0000000016	0.77	Cells - EBV-transformed lymphocytes
								ENSG00000158402.18	CDC25C	138331214:138331595:clu_71034	0.000000092	0.39	Testis
5	rs757647	138371626	rs12514133dbSNP	138406776	-35150	0.96	0.98	ENSG00000120709.10	FAM53C	138333528:138335385:clu_71036	0.000000000019	-0.62	Testis
								ENSG00000158402.18	CDC25C	138328529:138330987:clu_28521	0.0000000026	0.76	Cells - EBV-transformed lymphocytes
								ENSG00000158402.18	CDC25C	138331214:138331595:clu_71034	0.000000092	0.39	Testis
5	rs757647	138371626	rs12514669dbSNP	138421882	-50256	0.95	0.97	ENSG00000120709.10	FAM53C	138333528:138335385:clu_71036	0.000000000019	-0.62	Testis
								ENSG00000158402.18	CDC25C	138328529:138330987:clu_28521	0.0000000026	0.76	Cells - EBV-transformed lymphocytes
								ENSG00000158402.18	CDC25C	138331214:138331595:clu_71034	0.000000092	0.39	Testis
5	rs757647	138371626	rs740077dbSNP	138424394	-52768	0.95	0.97	ENSG00000120709.10	FAM53C	138333528:138335385:clu_71036	0.000000000019	-0.62	Testis
								ENSG00000158402.18	CDC25C	138328529:138330987:clu_28521	0.0000000026	0.76	Cells - EBV-transformed lymphocytes
								ENSG00000158402.18	CDC25C	138331214:138331595:clu_71034	0.000000092	0.39	Testis
5	rs757647	138371626	rs3815212dbSNP	138425866	-54240	0.95	0.97	ENSG00000120709.10	FAM53C	138333528:138335385:clu_71036	0.000000000019	-0.62	Testis
								ENSG00000158402.18	CDC25C	138328529:138330987:clu_28521	0.0000000026	0.76	Cells - EBV-transformed lymphocytes
								ENSG00000158402.18	CDC25C	138331214:138331595:clu_71034	0.000000092	0.39	Testis
5	rs757647	138371626	rs17171820dbSNP	138426143	-54517	0.95	0.97	ENSG00000120709.10	FAM53C	138333528:138335385:clu_71036	0.000000000019	-0.62	Testis
								ENSG00000158402.18	CDC25C	138328529:138330987:clu_28521	0.0000000026	0.76	Cells - EBV-transformed lymphocytes
								ENSG00000158402.18	CDC25C	138331214:138331595:clu_71034	0.000000092	0.39	Testis
5	rs757647	138371626	rs7734755dbSNP	138434868	-63242	0.95	0.97	ENSG00000120709.10	FAM53C	138333528:138335385:clu_71036	0.000000000019	-0.62	Testis
								ENSG00000158402.18	CDC25C	138328529:138330987:clu_28521	0.0000000026	0.76	Cells - EBV-transformed lymphocytes
								ENSG00000158402.18	CDC25C	138331214:138331595:clu_71034	0.000000092	0.39	Testis
5	rs757647	138371626	rs11334dbSNP	138436607	-64981	0.95	0.97	ENSG00000120709.10	FAM53C	138333528:138335385:clu_71036	0.000000000019	-0.62	Testis
								ENSG00000158402.18	CDC25C	138328529:138330987:clu_28521	0.0000000026	0.76	Cells - EBV-transformed lymphocytes
								ENSG00000158402.18	CDC25C	138331214:138331595:clu_71034	0.000000092	0.39	Testis
5	rs757647	138371626	rs12659034	138437836	-66210	0.95	0.97	ENSG00000120709.10	FAM53C	138333528:138335385:clu_71036	0.00000000016	-0.6	Testis
								ENSG00000158402.18	CDC25C	138328529:138330987:clu_28521	0.0000000027	0.77	Cells - EBV-transformed lymphocytes
								ENSG00000158402.18	CDC25C	138331214:138331595:clu_71034	0.000000071	0.4	Testis
6	rs4946651	104921635	rs11156429dbSNP	104916546	5089	0.99	1	ENSG00000203809.6	LIN28B-AS1	104940213:104940980:clu_65154	0.0000000000083	-0.59	Testis
6	rs4946651	104921635	rs4515420dbSNP	104917551	4084	0.99	1	ENSG00000203809.6	LIN28B-AS1	104940213:104940980:clu_65154	0.0000000000055	-0.6	Testis
6	rs4946651	104921635	rs1933802dbSNP	104918016	3619	0.99	1	ENSG00000203809.6	LIN28B-AS1	104940213:104940980:clu_65154	0.00000000001	-0.58	Testis
6	rs4946651	104921635	rs2400074dbSNP	104918505	3130	0.99	1	ENSG00000203809.6	LIN28B-AS1	104940213:104940980:clu_65154	0.0000000000055	-0.6	Testis
6	rs4946651	104921635	rs13197753dbSNP	104924810	-3175	0.99	1	ENSG00000203809.6	LIN28B-AS1	104940213:104940980:clu_65154	0.0000000000055	-0.6	Testis
6	rs4946651	104921635	rs12213967dbSNP	104934258	-12623	0.99	1	ENSG00000203809.6	LIN28B-AS1	104940213:104940980:clu_65154	0.0000000000055	-0.6	Testis
6	rs4946651	104921635	rs12200251dbSNP	104934540	-12905	0.99	1	ENSG00000203809.6	LIN28B-AS1	104940213:104940980:clu_65154	0.0000000000055	-0.6	Testis
6	rs4946651	104921635	rs12207399dbSNP	104937737	-16102	0.97	0.99	ENSG00000203809.6	LIN28B-AS1	104940213:104940980:clu_65154	0.0000000000055	-0.6	Testis
6	rs4946651	104921635	rs11754600dbSNP	104940843	-19208	0.95	0.97	ENSG00000203809.6	LIN28B-AS1	104940213:104940980:clu_65154	0.00000000001	-0.58	Testis
6	rs4946651	104921635	rs1475120dbSNP	104942078	-20443	0.97	0.99	ENSG00000203809.6	LIN28B-AS1	104940213:104940980:clu_65154	0.00000000001	-0.58	Testis
6	rs4946651	104921635	rs314262dbSNP	104946746	-25111	0.97	0.99	ENSG00000203809.6	LIN28B-AS1	104940213:104940980:clu_65154	0.0000000000055	-0.6	Testis
6	rs4946651	104921635	rs370771dbSNP	104950211	-28576	0.84	0.98	ENSG00000203809.6	LIN28B-AS1	104940213:104940980:clu_65154	0.0000000000055	-0.6	Testis
6	rs4946651	104921635	rs413130dbSNP	104950212	-28577	0.84	0.98	ENSG00000203809.6	LIN28B-AS1	104940213:104940980:clu_65154	0.0000000000055	-0.6	Testis
6	rs4946651	104921635	rs314281dbSNP	104952730	-31095	0.97	0.99	ENSG00000203809.6	LIN28B-AS1	104940213:104940980:clu_65154	0.00000000001	-0.58	Testis
6	rs4946651	104921635	rs314280dbSNP	104952962	-31327	0.97	0.99	ENSG00000203809.6	LIN28B-AS1	104940213:104940980:clu_65154	0.0000000000055	-0.6	Testis
6	rs314280	104952962	rs11156429dbSNP	104916546	36416	0.97	0.99	ENSG00000203809.6	LIN28B-AS1	104940213:104940980:clu_65154	0.0000000000083	-0.59	Testis
6	rs314280	104952962	rs4515420dbSNP	104917551	35411	0.97	0.99	ENSG00000203809.6	LIN28B-AS1	104940213:104940980:clu_65154	0.0000000000055	-0.6	Testis
6	rs314280	104952962	rs1933802dbSNP	104918016	34946	0.97	0.99	ENSG00000203809.6	LIN28B-AS1	104940213:104940980:clu_65154	0.00000000001	-0.58	Testis
6	rs314280	104952962	rs2400074dbSNP	104918505	34457	0.97	0.99	ENSG00000203809.6	LIN28B-AS1	104940213:104940980:clu_65154	0.0000000000055	-0.6	Testis
6	rs314280	104952962	rs4946651dbSNP	104921635	31327	0.97	0.99	ENSG00000203809.6	LIN28B-AS1	104940213:104940980:clu_65154	0.0000000000055	-0.6	Testis
6	rs314280	104952962	rs13197753dbSNP	104924810	28152	0.99	1	ENSG00000203809.6	LIN28B-AS1	104940213:104940980:clu_65154	0.0000000000055	-0.6	Testis
6	rs314280	104952962	rs12213967dbSNP	104934258	18704	0.98	0.99	ENSG00000203809.6	LIN28B-AS1	104940213:104940980:clu_65154	0.0000000000055	-0.6	Testis
6	rs314280	104952962	rs12200251dbSNP	104934540	18422	0.98	0.99	ENSG00000203809.6	LIN28B-AS1	104940213:104940980:clu_65154	0.0000000000055	-0.6	Testis
6	rs314280	104952962	rs12207399dbSNP	104937737	15225	1	1	ENSG00000203809.6	LIN28B-AS1	104940213:104940980:clu_65154	0.0000000000055	-0.6	Testis
6	rs314280	104952962	rs11754600dbSNP	104940843	12119	0.97	0.99	ENSG00000203809.6	LIN28B-AS1	104940213:104940980:clu_65154	0.00000000001	-0.58	Testis
6	rs314280	104952962	rs1475120dbSNP	104942078	10884	1	1	ENSG00000203809.6	LIN28B-AS1	104940213:104940980:clu_65154	0.00000000001	-0.58	Testis
6	rs314280	104952962	rs314262dbSNP	104946746	6216	1	1	ENSG00000203809.6	LIN28B-AS1	104940213:104940980:clu_65154	0.0000000000055	-0.6	Testis
6	rs314280	104952962	rs370771dbSNP	104950211	2751	0.85	0.99	ENSG00000203809.6	LIN28B-AS1	104940213:104940980:clu_65154	0.0000000000055	-0.6	Testis
6	rs314280	104952962	rs413130dbSNP	104950212	2750	0.85	0.99	ENSG00000203809.6	LIN28B-AS1	104940213:104940980:clu_65154	0.0000000000055	-0.6	Testis
6	rs314280	104952962	rs314281dbSNP	104952730	232	1	1	ENSG00000203809.6	LIN28B-AS1	104940213:104940980:clu_65154	0.00000000001	-0.58	Testis
6	rs314280	104952962	rs314269dbSNP	104967823	-14861	0.81	0.95	ENSG00000203809.6	LIN28B-AS1	104940213:104940980:clu_65154	0.0000000083	-0.52	Testis
6	rs314280	104952962	rs314266dbSNP	104973442	-20480	0.8	0.94	ENSG00000203809.6	LIN28B-AS1	104940213:104940980:clu_65154	0.000000013	-0.5	Testis
6	rs314280	104952962	rs4946652dbSNP	104975954	-22992	0.8	0.94	ENSG00000203809.6	LIN28B-AS1	104940213:104940980:clu_65154	0.000000017	-0.5	Testis
6	rs314280	104952962	rs1744206dbSNP	104976056	-23094	0.8	0.94	ENSG00000203809.6	LIN28B-AS1	104940213:104940980:clu_65154	0.000000011	-0.51	Testis
6	rs314280	104952962	rs314291dbSNP	104977026	-24064	0.8	0.94	ENSG00000203809.6	LIN28B-AS1	104940213:104940980:clu_65154	0.000000016	-0.49	Testis
6	rs314280	104952962	rs314289	104983059	-30097	0.8	0.94	ENSG00000203809.6	LIN28B-AS1	104940213:104940980:clu_65154	0.000000024	-0.5	Testis
6	rs314280	104952962	rs59908450dbSNP	104986369	-33407	0.8	0.94	ENSG00000203809.6	LIN28B-AS1	104940213:104940980:clu_65154	0.000000036	-0.48	Testis
6	rs314280	104952962	rs141155580dbSNP	104989705	-36743	0.8	0.94	ENSG00000203809.6	LIN28B-AS1	104940213:104940980:clu_65154	0.000000024	-0.5	Testis
11	rs555621	30214997	rs961605dbSNP	30193166	21831	0.84	0.97	ENSG00000152219.4	ARL14EP	30323202:30332866:clu_6469	0.000000000000013	0.36	Muscle - Skeletal
								ENSG00000152219.4	ARL14EP	30323202:30332866:clu_7746	0.000000000000076	0.45	Nerve - Tibial
								ENSG00000152219.4	ARL14EP	30323202:30332866:clu_13060	0.00000000000052	0.58	Testis
								ENSG00000152219.4	ARL14EP	30323202:30332866:clu_7473	0.0000000000083	0.36	Adipose - Subcutaneous
								ENSG00000152219.4	ARL14EP	30323202:30332866:clu_5729	0.000000000014	0.46	Heart - Left Ventricle
								ENSG00000152219.4	ARL14EP	30323202:30332866:clu_7795	0.00000000012	0.36	Thyroid
								ENSG00000152219.4	ARL14EP	30323202:30332866:clu_6906	0.000000027	0.32	Artery - Tibial
								ENSG00000152219.4	ARL14EP	30323202:30332866:clu_7213	0.000000055	0.33	Adipose - Visceral (Omentum)
								ENSG00000152219.4	ARL14EP	30323202:30332866:clu_6603	0.000000062	0.37	Artery - Aorta
								ENSG00000152219.4	ARL14EP	30323202:30332866:clu_6043	0.000000065	0.19	Cells - Cultured fibroblasts
								ENSG00000152219.4	ARL14EP	30323202:30332866:clu_6762	0.00000013	0.31	Esophagus - Muscularis
								ENSG00000152219.4	ARL14EP	30323202:30332866:clu_5792	0.0000004	0.31	Adrenal Gland
								ENSG00000152219.4	ARL14EP	30323202:30332866:clu_7483	0.0000029	0.27	Skin - Sun Exposed (Lower leg)
								ENSG00000152219.4	ARL14EP	30323202:30330886:clu_7112	0.0000047	-0.33	Colon - Transverse
								ENSG00000152219.4	ARL14EP	30323202:30330886:clu_5816	0.0000059	-0.38	Pancreas
								ENSG00000152219.4	ARL14EP	30323202:30332866:clu_7364	0.0000083	0.31	Breast - Mammary Tissue
								ENSG00000152219.4	ARL14EP	30323202:30332866:clu_6423	0.000016	0.31	Heart - Atrial Appendage
11	rs555621	30214997	rs632939dbSNP	30194459	20538	0.86	0.97	ENSG00000152219.4	ARL14EP	30323202:30332866:clu_6469	0.00000000000015	0.34	Muscle - Skeletal
								ENSG00000152219.4	ARL14EP	30323202:30332866:clu_13060	0.0000000000021	0.56	Testis
								ENSG00000152219.4	ARL14EP	30323202:30332866:clu_7746	0.0000000000025	0.42	Nerve - Tibial
								ENSG00000152219.4	ARL14EP	30323202:30332866:clu_7473	0.00000000018	0.33	Adipose - Subcutaneous
								ENSG00000152219.4	ARL14EP	30323202:30332866:clu_5729	0.00000000066	0.42	Heart - Left Ventricle
								ENSG00000152219.4	ARL14EP	30323202:30332866:clu_7795	0.00000000083	0.34	Thyroid
								ENSG00000152219.4	ARL14EP	30323202:30332866:clu_6906	0.000000026	0.33	Artery - Tibial
								ENSG00000152219.4	ARL14EP	30323202:30332866:clu_7213	0.000000046	0.33	Adipose - Visceral (Omentum)
								ENSG00000152219.4	ARL14EP	30323202:30332866:clu_5792	0.00000019	0.32	Adrenal Gland
								ENSG00000152219.4	ARL14EP	30323202:30332866:clu_6043	0.00000023	0.18	Cells - Cultured fibroblasts
								ENSG00000152219.4	ARL14EP	30323202:30332866:clu_6603	0.00000054	0.34	Artery - Aorta
								ENSG00000152219.4	ARL14EP	30323202:30332866:clu_6762	0.00000064	0.29	Esophagus - Muscularis
								ENSG00000152219.4	ARL14EP	30323202:30332866:clu_7483	0.00000095	0.28	Skin - Sun Exposed (Lower leg)
								ENSG00000152219.4	ARL14EP	30323202:30332866:clu_6935	0.0000094	0.39	Pituitary
11	rs555621	30214997	rs574096dbSNP	30195456	19541	0.86	0.97	ENSG00000152219.4	ARL14EP	30323202:30332866:clu_6469	0.000000000000013	0.36	Muscle - Skeletal
								ENSG00000152219.4	ARL14EP	30323202:30332866:clu_7746	0.00000000000003	0.45	Nerve - Tibial
								ENSG00000152219.4	ARL14EP	30323202:30332866:clu_13060	0.00000000000036	0.59	Testis
								ENSG00000152219.4	ARL14EP	30323202:30332866:clu_7473	0.0000000000075	0.36	Adipose - Subcutaneous
								ENSG00000152219.4	ARL14EP	30323202:30332866:clu_7795	0.0000000000094	0.38	Thyroid
								ENSG00000152219.4	ARL14EP	30323202:30332866:clu_5729	0.000000000017	0.46	Heart - Left Ventricle
								ENSG00000152219.4	ARL14EP	30323202:30332866:clu_6906	0.000000015	0.33	Artery - Tibial
								ENSG00000152219.4	ARL14EP	30323202:30332866:clu_6043	0.000000032	0.19	Cells - Cultured fibroblasts
								ENSG00000152219.4	ARL14EP	30323202:30332866:clu_7213	0.000000042	0.33	Adipose - Visceral (Omentum)
								ENSG00000152219.4	ARL14EP	30323202:30332866:clu_6603	0.000000086	0.37	Artery - Aorta
								ENSG00000152219.4	ARL14EP	30323202:30332866:clu_6762	0.000000098	0.31	Esophagus - Muscularis
								ENSG00000152219.4	ARL14EP	30323202:30332866:clu_5792	0.00000065	0.31	Adrenal Gland
								ENSG00000152219.4	ARL14EP	30323202:30332866:clu_7483	0.0000014	0.28	Skin - Sun Exposed (Lower leg)
								ENSG00000152219.4	ARL14EP	30323202:30330886:clu_7112	0.0000057	-0.33	Colon - Transverse
								ENSG00000152219.4	ARL14EP	30323202:30332866:clu_7364	0.0000065	0.32	Breast - Mammary Tissue
								ENSG00000152219.4	ARL14EP	30323202:30330886:clu_5816	0.0000072	-0.38	Pancreas
								ENSG00000152219.4	ARL14EP	30323202:30332866:clu_7768	0.000012	0.23	Lung
11	rs555621	30214997	rs622744dbSNP	30201090	13907	0.88	0.99	ENSG00000152219.4	ARL14EP	30323202:30332866:clu_6469	0.00000000000017	0.34	Muscle - Skeletal
								ENSG00000152219.4	ARL14EP	30323202:30332866:clu_7746	0.0000000000011	0.42	Nerve - Tibial
								ENSG00000152219.4	ARL14EP	30323202:30332866:clu_13060	0.0000000000048	0.55	Testis
								ENSG00000152219.4	ARL14EP	30323202:30332866:clu_7473	0.00000000022	0.33	Adipose - Subcutaneous
								ENSG00000152219.4	ARL14EP	30323202:30332866:clu_7795	0.00000000038	0.35	Thyroid
								ENSG00000152219.4	ARL14EP	30323202:30332866:clu_5729	0.00000000048	0.42	Heart - Left Ventricle
								ENSG00000152219.4	ARL14EP	30323202:30332866:clu_6906	0.000000039	0.32	Artery - Tibial
								ENSG00000152219.4	ARL14EP	30323202:30332866:clu_7213	0.000000042	0.33	Adipose - Visceral (Omentum)
								ENSG00000152219.4	ARL14EP	30323202:30332866:clu_5792	0.00000022	0.32	Adrenal Gland
								ENSG00000152219.4	ARL14EP	30323202:30332866:clu_6762	0.00000027	0.3	Esophagus - Muscularis
								ENSG00000152219.4	ARL14EP	30323202:30332866:clu_6043	0.00000036	0.18	Cells - Cultured fibroblasts
								ENSG00000152219.4	ARL14EP	30323202:30332866:clu_6603	0.00000087	0.34	Artery - Aorta
								ENSG00000152219.4	ARL14EP	30323202:30332866:clu_7483	0.000001	0.28	Skin - Sun Exposed (Lower leg)
								ENSG00000152219.4	ARL14EP	30323202:30330886:clu_7112	0.0000032	-0.34	Colon - Transverse
								ENSG00000152219.4	ARL14EP	30323202:30332866:clu_6935	0.000012	0.38	Pituitary
11	rs555621	30214997	rs606651dbSNP	30202314	12683	0.88	0.99	ENSG00000152219.4	ARL14EP	30323202:30332866:clu_6469	0.00000000000017	0.34	Muscle - Skeletal
								ENSG00000152219.4	ARL14EP	30323202:30332866:clu_7746	0.0000000000011	0.42	Nerve - Tibial
								ENSG00000152219.4	ARL14EP	30323202:30332866:clu_13060	0.0000000000048	0.55	Testis
								ENSG00000152219.4	ARL14EP	30323202:30332866:clu_7473	0.00000000022	0.33	Adipose - Subcutaneous
								ENSG00000152219.4	ARL14EP	30323202:30332866:clu_7795	0.00000000038	0.35	Thyroid
								ENSG00000152219.4	ARL14EP	30323202:30332866:clu_5729	0.00000000048	0.42	Heart - Left Ventricle
								ENSG00000152219.4	ARL14EP	30323202:30332866:clu_6906	0.000000039	0.32	Artery - Tibial
								ENSG00000152219.4	ARL14EP	30323202:30332866:clu_7213	0.000000042	0.33	Adipose - Visceral (Omentum)
								ENSG00000152219.4	ARL14EP	30323202:30332866:clu_5792	0.00000022	0.32	Adrenal Gland
								ENSG00000152219.4	ARL14EP	30323202:30332866:clu_6762	0.00000027	0.3	Esophagus - Muscularis
								ENSG00000152219.4	ARL14EP	30323202:30332866:clu_6043	0.00000036	0.18	Cells - Cultured fibroblasts
								ENSG00000152219.4	ARL14EP	30323202:30332866:clu_6603	0.00000087	0.34	Artery - Aorta
								ENSG00000152219.4	ARL14EP	30323202:30332866:clu_7483	0.000001	0.28	Skin - Sun Exposed (Lower leg)
								ENSG00000152219.4	ARL14EP	30323202:30330886:clu_7112	0.0000032	-0.34	Colon - Transverse
								ENSG00000152219.4	ARL14EP	30323202:30332866:clu_6935	0.000012	0.38	Pituitary
11	rs555621	30214997	rs606642dbSNP	30202319	12678	0.88	0.99	ENSG00000152219.4	ARL14EP	30323202:30332866:clu_6469	0.00000000000015	0.34	Muscle - Skeletal
								ENSG00000152219.4	ARL14EP	30323202:30332866:clu_13060	0.0000000000021	0.56	Testis
								ENSG00000152219.4	ARL14EP	30323202:30332866:clu_7746	0.0000000000025	0.42	Nerve - Tibial
								ENSG00000152219.4	ARL14EP	30323202:30332866:clu_7473	0.00000000018	0.33	Adipose - Subcutaneous
								ENSG00000152219.4	ARL14EP	30323202:30332866:clu_5729	0.00000000066	0.42	Heart - Left Ventricle
								ENSG00000152219.4	ARL14EP	30323202:30332866:clu_7795	0.00000000083	0.34	Thyroid
								ENSG00000152219.4	ARL14EP	30323202:30332866:clu_6906	0.000000026	0.33	Artery - Tibial
								ENSG00000152219.4	ARL14EP	30323202:30332866:clu_7213	0.000000046	0.33	Adipose - Visceral (Omentum)
								ENSG00000152219.4	ARL14EP	30323202:30332866:clu_5792	0.00000019	0.32	Adrenal Gland
								ENSG00000152219.4	ARL14EP	30323202:30332866:clu_6043	0.00000023	0.18	Cells - Cultured fibroblasts
								ENSG00000152219.4	ARL14EP	30323202:30332866:clu_6603	0.00000054	0.34	Artery - Aorta
								ENSG00000152219.4	ARL14EP	30323202:30332866:clu_6762	0.00000064	0.29	Esophagus - Muscularis
								ENSG00000152219.4	ARL14EP	30323202:30332866:clu_7483	0.00000095	0.28	Skin - Sun Exposed (Lower leg)
								ENSG00000152219.4	ARL14EP	30323202:30332866:clu_6935	0.0000094	0.39	Pituitary
11	rs555621	30214997	rs1716021dbSNP	30203623	11374	0.88	0.99	ENSG00000152219.4	ARL14EP	30323202:30332866:clu_6469	0.00000000000017	0.34	Muscle - Skeletal
								ENSG00000152219.4	ARL14EP	30323202:30332866:clu_7746	0.0000000000011	0.42	Nerve - Tibial
								ENSG00000152219.4	ARL14EP	30323202:30332866:clu_13060	0.0000000000048	0.55	Testis
								ENSG00000152219.4	ARL14EP	30323202:30332866:clu_7473	0.00000000022	0.33	Adipose - Subcutaneous
								ENSG00000152219.4	ARL14EP	30323202:30332866:clu_7795	0.00000000038	0.35	Thyroid
								ENSG00000152219.4	ARL14EP	30323202:30332866:clu_5729	0.00000000048	0.42	Heart - Left Ventricle
								ENSG00000152219.4	ARL14EP	30323202:30332866:clu_6906	0.000000039	0.32	Artery - Tibial
								ENSG00000152219.4	ARL14EP	30323202:30332866:clu_7213	0.000000042	0.33	Adipose - Visceral (Omentum)
								ENSG00000152219.4	ARL14EP	30323202:30332866:clu_5792	0.00000022	0.32	Adrenal Gland
								ENSG00000152219.4	ARL14EP	30323202:30332866:clu_6762	0.00000027	0.3	Esophagus - Muscularis
								ENSG00000152219.4	ARL14EP	30323202:30332866:clu_6043	0.00000036	0.18	Cells - Cultured fibroblasts
								ENSG00000152219.4	ARL14EP	30323202:30332866:clu_6603	0.00000087	0.34	Artery - Aorta
								ENSG00000152219.4	ARL14EP	30323202:30332866:clu_7483	0.000001	0.28	Skin - Sun Exposed (Lower leg)
								ENSG00000152219.4	ARL14EP	30323202:30330886:clu_7112	0.0000032	-0.34	Colon - Transverse
								ENSG00000152219.4	ARL14EP	30323202:30332866:clu_6935	0.000012	0.38	Pituitary
11	rs555621	30214997	rs683054dbSNP	30204739	10258	0.9	0.99	ENSG00000152219.4	ARL14EP	30323202:30332866:clu_6469	0.0000000000000084	0.36	Muscle - Skeletal
								ENSG00000152219.4	ARL14EP	30323202:30332866:clu_13060	0.00000000000024	0.58	Testis
								ENSG00000152219.4	ARL14EP	30323202:30332866:clu_7746	0.00000000000065	0.42	Nerve - Tibial
								ENSG00000152219.4	ARL14EP	30323202:30332866:clu_7795	0.000000000042	0.36	Thyroid
								ENSG00000152219.4	ARL14EP	30323202:30332866:clu_7473	0.00000000008	0.34	Adipose - Subcutaneous
								ENSG00000152219.4	ARL14EP	30323202:30332866:clu_5729	0.000000000091	0.44	Heart - Left Ventricle
								ENSG00000152219.4	ARL14EP	30323202:30332866:clu_6906	0.0000000055	0.34	Artery - Tibial
								ENSG00000152219.4	ARL14EP	30323202:30332866:clu_7213	0.0000000072	0.34	Adipose - Visceral (Omentum)
								ENSG00000152219.4	ARL14EP	30323202:30332866:clu_5792	0.000000094	0.32	Adrenal Gland
								ENSG00000152219.4	ARL14EP	30323202:30332866:clu_6603	0.00000025	0.35	Artery - Aorta
								ENSG00000152219.4	ARL14EP	30323202:30332866:clu_6043	0.0000003	0.18	Cells - Cultured fibroblasts
								ENSG00000152219.4	ARL14EP	30323202:30330886:clu_7112	0.00000062	-0.36	Colon - Transverse
								ENSG00000152219.4	ARL14EP	30323202:30332866:clu_7483	0.00000094	0.28	Skin - Sun Exposed (Lower leg)
								ENSG00000152219.4	ARL14EP	30323202:30332866:clu_6762	0.0000011	0.28	Esophagus - Muscularis
								ENSG00000152219.4	ARL14EP	30323202:30332866:clu_6935	0.0000084	0.39	Pituitary
11	rs555621	30214997	rs568394dbSNP	30205987	9010	0.9	1	ENSG00000152219.4	ARL14EP	30323202:30332866:clu_6469	0.0000000000000066	0.36	Muscle - Skeletal
								ENSG00000152219.4	ARL14EP	30323202:30332866:clu_7746	0.00000000000013	0.44	Nerve - Tibial
								ENSG00000152219.4	ARL14EP	30323202:30332866:clu_13060	0.00000000000058	0.57	Testis
								ENSG00000152219.4	ARL14EP	30323202:30332866:clu_7795	0.0000000000035	0.39	Thyroid
								ENSG00000152219.4	ARL14EP	30323202:30332866:clu_5729	0.000000000074	0.44	Heart - Left Ventricle
								ENSG00000152219.4	ARL14EP	30323202:30332866:clu_7473	0.000000000087	0.34	Adipose - Subcutaneous
								ENSG00000152219.4	ARL14EP	30323202:30332866:clu_6906	0.0000000045	0.34	Artery - Tibial
								ENSG00000152219.4	ARL14EP	30323202:30332866:clu_7213	0.0000000065	0.35	Adipose - Visceral (Omentum)
								ENSG00000152219.4	ARL14EP	30323202:30332866:clu_6043	0.00000014	0.19	Cells - Cultured fibroblasts
								ENSG00000152219.4	ARL14EP	30323202:30332866:clu_5792	0.00000018	0.32	Adrenal Gland
								ENSG00000152219.4	ARL14EP	30323202:30332866:clu_6603	0.00000031	0.35	Artery - Aorta
								ENSG00000152219.4	ARL14EP	30323202:30332866:clu_7483	0.0000004	0.29	Skin - Sun Exposed (Lower leg)
								ENSG00000152219.4	ARL14EP	30323202:30332866:clu_6762	0.00000063	0.29	Esophagus - Muscularis
								ENSG00000152219.4	ARL14EP	30323202:30330886:clu_7112	0.00000078	-0.36	Colon - Transverse
								ENSG00000152219.4	ARL14EP	30323202:30332866:clu_6935	0.000013	0.38	Pituitary
11	rs555621	30214997	rs655183dbSNP	30206376	8621	0.89	1	ENSG00000152219.4	ARL14EP	30323202:30332866:clu_6469	0.000000000000013	0.36	Muscle - Skeletal
								ENSG00000152219.4	ARL14EP	30323202:30332866:clu_13060	0.00000000000062	0.57	Testis
								ENSG00000152219.4	ARL14EP	30323202:30332866:clu_7746	0.00000000000087	0.43	Nerve - Tibial
								ENSG00000152219.4	ARL14EP	30323202:30332866:clu_7795	0.000000000056	0.36	Thyroid
								ENSG00000152219.4	ARL14EP	30323202:30332866:clu_7473	0.000000000086	0.34	Adipose - Subcutaneous
								ENSG00000152219.4	ARL14EP	30323202:30332866:clu_5729	0.00000000015	0.44	Heart - Left Ventricle
								ENSG00000152219.4	ARL14EP	30323202:30332866:clu_6906	0.0000000052	0.34	Artery - Tibial
								ENSG00000152219.4	ARL14EP	30323202:30332866:clu_7213	0.000000017	0.34	Adipose - Visceral (Omentum)
								ENSG00000152219.4	ARL14EP	30323202:30332866:clu_5792	0.000000094	0.32	Adrenal Gland
								ENSG00000152219.4	ARL14EP	30323202:30332866:clu_6043	0.0000002	0.18	Cells - Cultured fibroblasts
								ENSG00000152219.4	ARL14EP	30323202:30332866:clu_6603	0.00000021	0.36	Artery - Aorta
								ENSG00000152219.4	ARL14EP	30323202:30332866:clu_7483	0.00000069	0.28	Skin - Sun Exposed (Lower leg)
								ENSG00000152219.4	ARL14EP	30323202:30332866:clu_6762	0.00000079	0.29	Esophagus - Muscularis
								ENSG00000152219.4	ARL14EP	30323202:30330886:clu_7112	0.0000051	-0.33	Colon - Transverse
								ENSG00000152219.4	ARL14EP	30323202:30332866:clu_6935	0.0000084	0.39	Pituitary
11	rs555621	30214997	rs653518dbSNP	30206717	8280	0.9	1	ENSG00000152219.4	ARL14EP	30323202:30332866:clu_6469	0.000000000000012	0.36	Muscle - Skeletal
								ENSG00000152219.4	ARL14EP	30323202:30332866:clu_13060	0.00000000000013	0.59	Testis
								ENSG00000152219.4	ARL14EP	30323202:30332866:clu_7746	0.0000000000011	0.42	Nerve - Tibial
								ENSG00000152219.4	ARL14EP	30323202:30332866:clu_7795	0.000000000042	0.36	Thyroid
								ENSG00000152219.4	ARL14EP	30323202:30332866:clu_5729	0.000000000091	0.44	Heart - Left Ventricle
								ENSG00000152219.4	ARL14EP	30323202:30332866:clu_7473	0.00000000011	0.34	Adipose - Subcutaneous
								ENSG00000152219.4	ARL14EP	30323202:30332866:clu_6906	0.0000000071	0.34	Artery - Tibial
								ENSG00000152219.4	ARL14EP	30323202:30332866:clu_7213	0.0000000072	0.34	Adipose - Visceral (Omentum)
								ENSG00000152219.4	ARL14EP	30323202:30332866:clu_5792	0.000000094	0.32	Adrenal Gland
								ENSG00000152219.4	ARL14EP	30323202:30332866:clu_6603	0.00000025	0.35	Artery - Aorta
								ENSG00000152219.4	ARL14EP	30323202:30332866:clu_6043	0.00000025	0.18	Cells - Cultured fibroblasts
								ENSG00000152219.4	ARL14EP	30323202:30332866:clu_7483	0.00000077	0.28	Skin - Sun Exposed (Lower leg)
								ENSG00000152219.4	ARL14EP	30323202:30332866:clu_6762	0.0000011	0.28	Esophagus - Muscularis
								ENSG00000152219.4	ARL14EP	30323202:30330886:clu_7112	0.0000013	-0.35	Colon - Transverse
								ENSG00000152219.4	ARL14EP	30323202:30332866:clu_6935	0.0000084	0.39	Pituitary
11	rs555621	30214997	rs476669dbSNP	30207687	7310	0.89	1	ENSG00000152219.4	ARL14EP	30323202:30332866:clu_6469	0.0000000000000058	0.37	Muscle - Skeletal
								ENSG00000152219.4	ARL14EP	30323202:30332866:clu_13060	0.00000000000062	0.57	Testis
								ENSG00000152219.4	ARL14EP	30323202:30332866:clu_7746	0.0000000000014	0.42	Nerve - Tibial
								ENSG00000152219.4	ARL14EP	30323202:30332866:clu_5729	0.000000000041	0.45	Heart - Left Ventricle
								ENSG00000152219.4	ARL14EP	30323202:30332866:clu_7795	0.000000000065	0.36	Thyroid
								ENSG00000152219.4	ARL14EP	30323202:30332866:clu_7473	0.000000000084	0.34	Adipose - Subcutaneous
								ENSG00000152219.4	ARL14EP	30323202:30332866:clu_6906	0.0000000051	0.34	Artery - Tibial
								ENSG00000152219.4	ARL14EP	30323202:30332866:clu_7213	0.000000013	0.34	Adipose - Visceral (Omentum)
								ENSG00000152219.4	ARL14EP	30323202:30332866:clu_6043	0.00000008	0.19	Cells - Cultured fibroblasts
								ENSG00000152219.4	ARL14EP	30323202:30332866:clu_6603	0.00000012	0.36	Artery - Aorta
								ENSG00000152219.4	ARL14EP	30323202:30332866:clu_5792	0.00000036	0.31	Adrenal Gland
								ENSG00000152219.4	ARL14EP	30323202:30332866:clu_6762	0.00000061	0.29	Esophagus - Muscularis
								ENSG00000152219.4	ARL14EP	30323202:30332866:clu_7483	0.00000067	0.28	Skin - Sun Exposed (Lower leg)
								ENSG00000152219.4	ARL14EP	30323202:30332866:clu_6935	0.0000046	0.4	Pituitary
								ENSG00000152219.4	ARL14EP	30323202:30330886:clu_7112	0.0000051	-0.33	Colon - Transverse
11	rs555621	30214997	rs1716025dbSNP	30208669	6328	0.9	1	ENSG00000152219.4	ARL14EP	30323202:30332866:clu_6469	0.0000000000000084	0.36	Muscle - Skeletal
								ENSG00000152219.4	ARL14EP	30323202:30332866:clu_13060	0.00000000000024	0.58	Testis
								ENSG00000152219.4	ARL14EP	30323202:30332866:clu_7746	0.00000000000065	0.42	Nerve - Tibial
								ENSG00000152219.4	ARL14EP	30323202:30332866:clu_7795	0.000000000042	0.36	Thyroid
								ENSG00000152219.4	ARL14EP	30323202:30332866:clu_7473	0.00000000008	0.34	Adipose - Subcutaneous
								ENSG00000152219.4	ARL14EP	30323202:30332866:clu_5729	0.000000000091	0.44	Heart - Left Ventricle
								ENSG00000152219.4	ARL14EP	30323202:30332866:clu_6906	0.0000000055	0.34	Artery - Tibial
								ENSG00000152219.4	ARL14EP	30323202:30332866:clu_7213	0.0000000072	0.34	Adipose - Visceral (Omentum)
								ENSG00000152219.4	ARL14EP	30323202:30332866:clu_5792	0.000000094	0.32	Adrenal Gland
								ENSG00000152219.4	ARL14EP	30323202:30332866:clu_6603	0.00000025	0.35	Artery - Aorta
								ENSG00000152219.4	ARL14EP	30323202:30332866:clu_6043	0.0000003	0.18	Cells - Cultured fibroblasts
								ENSG00000152219.4	ARL14EP	30323202:30330886:clu_7112	0.00000062	-0.36	Colon - Transverse
								ENSG00000152219.4	ARL14EP	30323202:30332866:clu_7483	0.00000094	0.28	Skin - Sun Exposed (Lower leg)
								ENSG00000152219.4	ARL14EP	30323202:30332866:clu_6762	0.0000011	0.28	Esophagus - Muscularis
								ENSG00000152219.4	ARL14EP	30323202:30332866:clu_6935	0.0000084	0.39	Pituitary
11	rs555621	30214997	rs494779dbSNP	30210834	4163	1	1	ENSG00000152219.4	ARL14EP	30323202:30332866:clu_6469	0.000000000000018	0.35	Muscle - Skeletal
								ENSG00000152219.4	ARL14EP	30323202:30332866:clu_13060	0.00000000000016	0.58	Testis
								ENSG00000152219.4	ARL14EP	30323202:30332866:clu_7746	0.00000000000064	0.42	Nerve - Tibial
								ENSG00000152219.4	ARL14EP	30323202:30332866:clu_5729	0.0000000000059	0.46	Heart - Left Ventricle
								ENSG00000152219.4	ARL14EP	30323202:30332866:clu_7795	0.0000000000062	0.38	Thyroid
								ENSG00000152219.4	ARL14EP	30323202:30332866:clu_7473	0.000000000072	0.34	Adipose - Subcutaneous
								ENSG00000152219.4	ARL14EP	30323202:30332866:clu_5792	0.0000000031	0.35	Adrenal Gland
								ENSG00000152219.4	ARL14EP	30323202:30332866:clu_7213	0.000000023	0.33	Adipose - Visceral (Omentum)
								ENSG00000152219.4	ARL14EP	30323202:30332866:clu_6906	0.000000034	0.32	Artery - Tibial
								ENSG00000152219.4	ARL14EP	30323202:30332866:clu_6043	0.000000073	0.19	Cells - Cultured fibroblasts
								ENSG00000152219.4	ARL14EP	30323202:30332866:clu_6603	0.000000081	0.37	Artery - Aorta
								ENSG00000152219.4	ARL14EP	30323202:30330886:clu_7112	0.0000012	-0.35	Colon - Transverse
								ENSG00000152219.4	ARL14EP	30323202:30332866:clu_6762	0.0000024	0.27	Esophagus - Muscularis
								ENSG00000152219.4	ARL14EP	30323202:30332866:clu_7768	0.0000031	0.24	Lung
								ENSG00000152219.4	ARL14EP	30323202:30332866:clu_7483	0.0000031	0.26	Skin - Sun Exposed (Lower leg)
								ENSG00000152219.4	ARL14EP	30323202:30332866:clu_6423	0.0000046	0.32	Heart - Atrial Appendage
								ENSG00000152219.4	ARL14EP	30323202:30332866:clu_6935	0.0000075	0.38	Pituitary
11	rs555621	30214997	rs492828dbSNP	30211068	3929	1	1	ENSG00000152219.4	ARL14EP	30323202:30332866:clu_6469	0.000000000000018	0.35	Muscle - Skeletal
								ENSG00000152219.4	ARL14EP	30323202:30332866:clu_13060	0.00000000000016	0.58	Testis
								ENSG00000152219.4	ARL14EP	30323202:30332866:clu_7746	0.00000000000064	0.42	Nerve - Tibial
								ENSG00000152219.4	ARL14EP	30323202:30332866:clu_5729	0.0000000000059	0.46	Heart - Left Ventricle
								ENSG00000152219.4	ARL14EP	30323202:30332866:clu_7795	0.0000000000062	0.38	Thyroid
								ENSG00000152219.4	ARL14EP	30323202:30332866:clu_7473	0.000000000072	0.34	Adipose - Subcutaneous
								ENSG00000152219.4	ARL14EP	30323202:30332866:clu_5792	0.0000000031	0.35	Adrenal Gland
								ENSG00000152219.4	ARL14EP	30323202:30332866:clu_7213	0.000000023	0.33	Adipose - Visceral (Omentum)
								ENSG00000152219.4	ARL14EP	30323202:30332866:clu_6906	0.000000034	0.32	Artery - Tibial
								ENSG00000152219.4	ARL14EP	30323202:30332866:clu_6043	0.000000073	0.19	Cells - Cultured fibroblasts
								ENSG00000152219.4	ARL14EP	30323202:30332866:clu_6603	0.000000081	0.37	Artery - Aorta
								ENSG00000152219.4	ARL14EP	30323202:30330886:clu_7112	0.0000012	-0.35	Colon - Transverse
								ENSG00000152219.4	ARL14EP	30323202:30332866:clu_6762	0.0000024	0.27	Esophagus - Muscularis
								ENSG00000152219.4	ARL14EP	30323202:30332866:clu_7768	0.0000031	0.24	Lung
								ENSG00000152219.4	ARL14EP	30323202:30332866:clu_7483	0.0000031	0.26	Skin - Sun Exposed (Lower leg)
								ENSG00000152219.4	ARL14EP	30323202:30332866:clu_6423	0.0000046	0.32	Heart - Atrial Appendage
								ENSG00000152219.4	ARL14EP	30323202:30332866:clu_6935	0.0000075	0.38	Pituitary
11	rs555621	30214997	rs601681dbSNP	30212847	2150	0.99	1	ENSG00000152219.4	ARL14EP	30323202:30332866:clu_6469	0.000000000000028	0.35	Muscle - Skeletal
								ENSG00000152219.4	ARL14EP	30323202:30332866:clu_13060	0.0000000000004	0.57	Testis
								ENSG00000152219.4	ARL14EP	30323202:30332866:clu_7746	0.00000000000086	0.42	Nerve - Tibial
								ENSG00000152219.4	ARL14EP	30323202:30332866:clu_7795	0.0000000000084	0.37	Thyroid
								ENSG00000152219.4	ARL14EP	30323202:30332866:clu_5729	0.00000000001	0.46	Heart - Left Ventricle
								ENSG00000152219.4	ARL14EP	30323202:30332866:clu_7473	0.000000000076	0.34	Adipose - Subcutaneous
								ENSG00000152219.4	ARL14EP	30323202:30332866:clu_5792	0.0000000031	0.35	Adrenal Gland
								ENSG00000152219.4	ARL14EP	30323202:30332866:clu_6906	0.000000032	0.32	Artery - Tibial
								ENSG00000152219.4	ARL14EP	30323202:30332866:clu_6043	0.000000048	0.19	Cells - Cultured fibroblasts
								ENSG00000152219.4	ARL14EP	30323202:30332866:clu_7213	0.000000052	0.32	Adipose - Visceral (Omentum)
								ENSG00000152219.4	ARL14EP	30323202:30332866:clu_6603	0.000000068	0.37	Artery - Aorta
								ENSG00000152219.4	ARL14EP	30323202:30332866:clu_6762	0.0000017	0.28	Esophagus - Muscularis
								ENSG00000152219.4	ARL14EP	30323202:30332866:clu_7483	0.0000024	0.27	Skin - Sun Exposed (Lower leg)
								ENSG00000152219.4	ARL14EP	30323202:30332866:clu_7768	0.0000024	0.24	Lung
								ENSG00000152219.4	ARL14EP	30323202:30332866:clu_6423	0.0000048	0.32	Heart - Atrial Appendage
								ENSG00000152219.4	ARL14EP	30323202:30332866:clu_6935	0.0000075	0.38	Pituitary
								ENSG00000152219.4	ARL14EP	30323202:30330886:clu_7112	0.0000094	-0.32	Colon - Transverse
11	rs555621	30214997	rs601640dbSNP	30212885	2112	1	1	ENSG00000152219.4	ARL14EP	30323202:30332866:clu_6469	0.000000000000018	0.35	Muscle - Skeletal
								ENSG00000152219.4	ARL14EP	30323202:30332866:clu_13060	0.00000000000016	0.58	Testis
								ENSG00000152219.4	ARL14EP	30323202:30332866:clu_7746	0.00000000000064	0.42	Nerve - Tibial
								ENSG00000152219.4	ARL14EP	30323202:30332866:clu_5729	0.0000000000059	0.46	Heart - Left Ventricle
								ENSG00000152219.4	ARL14EP	30323202:30332866:clu_7795	0.0000000000062	0.38	Thyroid
								ENSG00000152219.4	ARL14EP	30323202:30332866:clu_7473	0.000000000072	0.34	Adipose - Subcutaneous
								ENSG00000152219.4	ARL14EP	30323202:30332866:clu_5792	0.0000000031	0.35	Adrenal Gland
								ENSG00000152219.4	ARL14EP	30323202:30332866:clu_7213	0.000000023	0.33	Adipose - Visceral (Omentum)
								ENSG00000152219.4	ARL14EP	30323202:30332866:clu_6906	0.000000034	0.32	Artery - Tibial
								ENSG00000152219.4	ARL14EP	30323202:30332866:clu_6043	0.000000073	0.19	Cells - Cultured fibroblasts
								ENSG00000152219.4	ARL14EP	30323202:30332866:clu_6603	0.000000081	0.37	Artery - Aorta
								ENSG00000152219.4	ARL14EP	30323202:30330886:clu_7112	0.0000012	-0.35	Colon - Transverse
								ENSG00000152219.4	ARL14EP	30323202:30332866:clu_6762	0.0000024	0.27	Esophagus - Muscularis
								ENSG00000152219.4	ARL14EP	30323202:30332866:clu_7768	0.0000031	0.24	Lung
								ENSG00000152219.4	ARL14EP	30323202:30332866:clu_7483	0.0000031	0.26	Skin - Sun Exposed (Lower leg)
								ENSG00000152219.4	ARL14EP	30323202:30332866:clu_6423	0.0000046	0.32	Heart - Atrial Appendage
								ENSG00000152219.4	ARL14EP	30323202:30332866:clu_6935	0.0000075	0.38	Pituitary
11	rs555621	30214997	rs600768dbSNP	30213059	1938	0.98	1	ENSG00000152219.4	ARL14EP	30323202:30332866:clu_6469	0.0000000000000011	0.37	Muscle - Skeletal
								ENSG00000152219.4	ARL14EP	30323202:30332866:clu_7746	0.000000000000011	0.46	Nerve - Tibial
								ENSG00000152219.4	ARL14EP	30323202:30332866:clu_13060	0.00000000000002	0.62	Testis
								ENSG00000152219.4	ARL14EP	30323202:30332866:clu_7795	0.000000000000095	0.41	Thyroid
								ENSG00000152219.4	ARL14EP	30323202:30332866:clu_5729	0.00000000000013	0.5	Heart - Left Ventricle
								ENSG00000152219.4	ARL14EP	30323202:30332866:clu_7473	0.0000000000028	0.36	Adipose - Subcutaneous
								ENSG00000152219.4	ARL14EP	30323202:30332866:clu_6603	0.0000000065	0.39	Artery - Aorta
								ENSG00000152219.4	ARL14EP	30323202:30332866:clu_6043	0.0000000069	0.2	Cells - Cultured fibroblasts
								ENSG00000152219.4	ARL14EP	30323202:30332866:clu_5792	0.000000012	0.34	Adrenal Gland
								ENSG00000152219.4	ARL14EP	30323202:30332866:clu_7213	0.00000002	0.33	Adipose - Visceral (Omentum)
								ENSG00000152219.4	ARL14EP	30323202:30332866:clu_6906	0.000000022	0.32	Artery - Tibial
								ENSG00000152219.4	ARL14EP	30323202:30332866:clu_6762	0.00000033	0.3	Esophagus - Muscularis
								ENSG00000152219.4	ARL14EP	30323202:30332866:clu_7768	0.00000037	0.27	Lung
								ENSG00000152219.4	ARL14EP	30323202:30330886:clu_7112	0.00000066	-0.37	Colon - Transverse
								ENSG00000152219.4	ARL14EP	30323202:30332866:clu_6423	0.00000082	0.35	Heart - Atrial Appendage
								ENSG00000152219.4	ARL14EP	30323202:30332866:clu_7364	0.0000022	0.33	Breast - Mammary Tissue
								ENSG00000152219.4	ARL14EP	30323202:30332866:clu_7483	0.0000037	0.26	Skin - Sun Exposed (Lower leg)
11	rs555621	30214997	rs600333dbSNP	30213156	1841	0.99	1	ENSG00000152219.4	ARL14EP	30323202:30332866:clu_6469	0.0000000000000044	0.36	Muscle - Skeletal
								ENSG00000152219.4	ARL14EP	30323202:30332866:clu_7746	0.000000000000039	0.45	Nerve - Tibial
								ENSG00000152219.4	ARL14EP	30323202:30332866:clu_13060	0.000000000000039	0.6	Testis
								ENSG00000152219.4	ARL14EP	30323202:30332866:clu_7795	0.00000000000034	0.4	Thyroid
								ENSG00000152219.4	ARL14EP	30323202:30332866:clu_5729	0.0000000000016	0.47	Heart - Left Ventricle
								ENSG00000152219.4	ARL14EP	30323202:30332866:clu_7473	0.000000000099	0.34	Adipose - Subcutaneous
								ENSG00000152219.4	ARL14EP	30323202:30332866:clu_5792	0.0000000067	0.34	Adrenal Gland
								ENSG00000152219.4	ARL14EP	30323202:30332866:clu_6906	0.000000015	0.32	Artery - Tibial
								ENSG00000152219.4	ARL14EP	30323202:30332866:clu_7213	0.000000032	0.33	Adipose - Visceral (Omentum)
								ENSG00000152219.4	ARL14EP	30323202:30332866:clu_6043	0.000000057	0.19	Cells - Cultured fibroblasts
								ENSG00000152219.4	ARL14EP	30323202:30332866:clu_6603	0.000000064	0.37	Artery - Aorta
								ENSG00000152219.4	ARL14EP	30323202:30330886:clu_7112	0.0000009	-0.36	Colon - Transverse
								ENSG00000152219.4	ARL14EP	30323202:30332866:clu_7483	0.0000011	0.27	Skin - Sun Exposed (Lower leg)
								ENSG00000152219.4	ARL14EP	30323202:30332866:clu_7768	0.0000011	0.25	Lung
								ENSG00000152219.4	ARL14EP	30323202:30332866:clu_6762	0.0000017	0.28	Esophagus - Muscularis
								ENSG00000152219.4	ARL14EP	30323202:30332866:clu_6423	0.0000039	0.33	Heart - Atrial Appendage
								ENSG00000152219.4	ARL14EP	30323202:30332866:clu_7364	0.0000094	0.31	Breast - Mammary Tissue
								ENSG00000152219.4	ARL14EP	30323202:30332866:clu_6935	0.000011	0.38	Pituitary
11	rs555621	30214997	rs540948dbSNP	30213235	1762	0.98	1	ENSG00000152219.4	ARL14EP	30323202:30332866:clu_6469	0.0000000000000011	0.37	Muscle - Skeletal
								ENSG00000152219.4	ARL14EP	30323202:30332866:clu_7746	0.000000000000011	0.46	Nerve - Tibial
								ENSG00000152219.4	ARL14EP	30323202:30332866:clu_13060	0.00000000000002	0.62	Testis
								ENSG00000152219.4	ARL14EP	30323202:30332866:clu_7795	0.000000000000095	0.41	Thyroid
								ENSG00000152219.4	ARL14EP	30323202:30332866:clu_5729	0.00000000000013	0.5	Heart - Left Ventricle
								ENSG00000152219.4	ARL14EP	30323202:30332866:clu_7473	0.0000000000028	0.36	Adipose - Subcutaneous
								ENSG00000152219.4	ARL14EP	30323202:30332866:clu_6603	0.0000000065	0.39	Artery - Aorta
								ENSG00000152219.4	ARL14EP	30323202:30332866:clu_6043	0.0000000069	0.2	Cells - Cultured fibroblasts
								ENSG00000152219.4	ARL14EP	30323202:30332866:clu_5792	0.000000012	0.34	Adrenal Gland
								ENSG00000152219.4	ARL14EP	30323202:30332866:clu_7213	0.00000002	0.33	Adipose - Visceral (Omentum)
								ENSG00000152219.4	ARL14EP	30323202:30332866:clu_6906	0.000000022	0.32	Artery - Tibial
								ENSG00000152219.4	ARL14EP	30323202:30332866:clu_6762	0.00000033	0.3	Esophagus - Muscularis
								ENSG00000152219.4	ARL14EP	30323202:30332866:clu_7768	0.00000037	0.27	Lung
								ENSG00000152219.4	ARL14EP	30323202:30330886:clu_7112	0.00000066	-0.37	Colon - Transverse
								ENSG00000152219.4	ARL14EP	30323202:30332866:clu_6423	0.00000082	0.35	Heart - Atrial Appendage
								ENSG00000152219.4	ARL14EP	30323202:30332866:clu_7364	0.0000022	0.33	Breast - Mammary Tissue
								ENSG00000152219.4	ARL14EP	30323202:30332866:clu_7483	0.0000037	0.26	Skin - Sun Exposed (Lower leg)
11	rs555621	30214997	rs586326dbSNP	30213950	1047	0.98	0.99	ENSG00000152219.4	ARL14EP	30323202:30332866:clu_6469	0.000000000000037	0.35	Muscle - Skeletal
								ENSG00000152219.4	ARL14EP	30323202:30332866:clu_13060	0.00000000000051	0.57	Testis
								ENSG00000152219.4	ARL14EP	30323202:30332866:clu_7746	0.0000000000013	0.42	Nerve - Tibial
								ENSG00000152219.4	ARL14EP	30323202:30332866:clu_7795	0.0000000000081	0.37	Thyroid
								ENSG00000152219.4	ARL14EP	30323202:30332866:clu_5729	0.00000000001	0.46	Heart - Left Ventricle
								ENSG00000152219.4	ARL14EP	30323202:30332866:clu_7473	0.00000000013	0.33	Adipose - Subcutaneous
								ENSG00000152219.4	ARL14EP	30323202:30332866:clu_5792	0.000000008	0.34	Adrenal Gland
								ENSG00000152219.4	ARL14EP	30323202:30332866:clu_6043	0.000000048	0.19	Cells - Cultured fibroblasts
								ENSG00000152219.4	ARL14EP	30323202:30332866:clu_6603	0.000000054	0.37	Artery - Aorta
								ENSG00000152219.4	ARL14EP	30323202:30332866:clu_6906	0.000000054	0.32	Artery - Tibial
								ENSG00000152219.4	ARL14EP	30323202:30332866:clu_7213	0.000000066	0.32	Adipose - Visceral (Omentum)
								ENSG00000152219.4	ARL14EP	30323202:30332866:clu_6762	0.0000017	0.28	Esophagus - Muscularis
								ENSG00000152219.4	ARL14EP	30323202:30332866:clu_7483	0.0000022	0.27	Skin - Sun Exposed (Lower leg)
								ENSG00000152219.4	ARL14EP	30323202:30332866:clu_7768	0.0000031	0.24	Lung
								ENSG00000152219.4	ARL14EP	30323202:30332866:clu_6423	0.0000048	0.32	Heart - Atrial Appendage
								ENSG00000152219.4	ARL14EP	30323202:30332866:clu_6935	0.0000075	0.38	Pituitary
11	rs555621	30214997	rs664147dbSNP	30215971	-974	0.99	1	ENSG00000152219.4	ARL14EP	30323202:30332866:clu_6469	0.000000000000037	0.35	Muscle - Skeletal
								ENSG00000152219.4	ARL14EP	30323202:30332866:clu_13060	0.00000000000051	0.57	Testis
								ENSG00000152219.4	ARL14EP	30323202:30332866:clu_7746	0.0000000000013	0.42	Nerve - Tibial
								ENSG00000152219.4	ARL14EP	30323202:30332866:clu_7795	0.0000000000081	0.37	Thyroid
								ENSG00000152219.4	ARL14EP	30323202:30332866:clu_5729	0.00000000001	0.46	Heart - Left Ventricle
								ENSG00000152219.4	ARL14EP	30323202:30332866:clu_7473	0.00000000013	0.33	Adipose - Subcutaneous
								ENSG00000152219.4	ARL14EP	30323202:30332866:clu_5792	0.000000008	0.34	Adrenal Gland
								ENSG00000152219.4	ARL14EP	30323202:30332866:clu_6043	0.000000048	0.19	Cells - Cultured fibroblasts
								ENSG00000152219.4	ARL14EP	30323202:30332866:clu_6603	0.000000054	0.37	Artery - Aorta
								ENSG00000152219.4	ARL14EP	30323202:30332866:clu_6906	0.000000054	0.32	Artery - Tibial
								ENSG00000152219.4	ARL14EP	30323202:30332866:clu_7213	0.000000066	0.32	Adipose - Visceral (Omentum)
								ENSG00000152219.4	ARL14EP	30323202:30332866:clu_6762	0.0000017	0.28	Esophagus - Muscularis
								ENSG00000152219.4	ARL14EP	30323202:30332866:clu_7483	0.0000022	0.27	Skin - Sun Exposed (Lower leg)
								ENSG00000152219.4	ARL14EP	30323202:30332866:clu_7768	0.0000031	0.24	Lung
								ENSG00000152219.4	ARL14EP	30323202:30332866:clu_6423	0.0000048	0.32	Heart - Atrial Appendage
								ENSG00000152219.4	ARL14EP	30323202:30332866:clu_6935	0.0000075	0.38	Pituitary
11	rs555621	30214997	rs621448dbSNP	30217285	-2288	1	1	ENSG00000152219.4	ARL14EP	30323202:30332866:clu_6469	0.000000000000023	0.35	Muscle - Skeletal
								ENSG00000152219.4	ARL14EP	30323202:30332866:clu_13060	0.0000000000002	0.58	Testis
								ENSG00000152219.4	ARL14EP	30323202:30332866:clu_7746	0.0000000000013	0.42	Nerve - Tibial
								ENSG00000152219.4	ARL14EP	30323202:30332866:clu_5729	0.0000000000059	0.46	Heart - Left Ventricle
								ENSG00000152219.4	ARL14EP	30323202:30332866:clu_7795	0.0000000000065	0.38	Thyroid
								ENSG00000152219.4	ARL14EP	30323202:30332866:clu_7473	0.000000000098	0.33	Adipose - Subcutaneous
								ENSG00000152219.4	ARL14EP	30323202:30332866:clu_5792	0.000000008	0.34	Adrenal Gland
								ENSG00000152219.4	ARL14EP	30323202:30332866:clu_7213	0.000000029	0.33	Adipose - Visceral (Omentum)
								ENSG00000152219.4	ARL14EP	30323202:30332866:clu_6603	0.000000055	0.37	Artery - Aorta
								ENSG00000152219.4	ARL14EP	30323202:30332866:clu_6906	0.000000057	0.31	Artery - Tibial
								ENSG00000152219.4	ARL14EP	30323202:30332866:clu_6043	0.000000073	0.19	Cells - Cultured fibroblasts
								ENSG00000152219.4	ARL14EP	30323202:30330886:clu_7112	0.0000023	-0.34	Colon - Transverse
								ENSG00000152219.4	ARL14EP	30323202:30332866:clu_7768	0.000004	0.24	Lung
								ENSG00000152219.4	ARL14EP	30323202:30332866:clu_6762	0.0000042	0.27	Esophagus - Muscularis
								ENSG00000152219.4	ARL14EP	30323202:30332866:clu_6423	0.0000046	0.32	Heart - Atrial Appendage
								ENSG00000152219.4	ARL14EP	30323202:30332866:clu_7483	0.0000047	0.26	Skin - Sun Exposed (Lower leg)
								ENSG00000152219.4	ARL14EP	30323202:30332866:clu_6935	0.0000057	0.39	Pituitary
11	rs555621	30214997	rs553406dbSNP	30217736	-2739	0.9	1	ENSG00000152219.4	ARL14EP	30323202:30332866:clu_6469	0.0000000000000048	0.36	Muscle - Skeletal
								ENSG00000152219.4	ARL14EP	30323202:30332866:clu_13060	0.000000000000041	0.57	Testis
								ENSG00000152219.4	ARL14EP	30323202:30332866:clu_7795	0.00000000000018	0.4	Thyroid
								ENSG00000152219.4	ARL14EP	30323202:30332866:clu_5729	0.00000000000021	0.48	Heart - Left Ventricle
								ENSG00000152219.4	ARL14EP	30323202:30332866:clu_7746	0.000000000002	0.41	Nerve - Tibial
								ENSG00000152219.4	ARL14EP	30323202:30332866:clu_7473	0.000000000037	0.34	Adipose - Subcutaneous
								ENSG00000152219.4	ARL14EP	30323202:30332866:clu_6043	0.0000000062	0.2	Cells - Cultured fibroblasts
								ENSG00000152219.4	ARL14EP	30323202:30332866:clu_5792	0.0000000087	0.33	Adrenal Gland
								ENSG00000152219.4	ARL14EP	30323202:30332866:clu_6603	0.000000025	0.37	Artery - Aorta
								ENSG00000152219.4	ARL14EP	30323202:30332866:clu_7483	0.000000037	0.3	Skin - Sun Exposed (Lower leg)
								ENSG00000152219.4	ARL14EP	30323202:30332866:clu_6906	0.000000077	0.3	Artery - Tibial
								ENSG00000152219.4	ARL14EP	30323202:30332866:clu_7213	0.00000066	0.29	Adipose - Visceral (Omentum)
								ENSG00000152219.4	ARL14EP	30323202:30332866:clu_6423	0.00000086	0.34	Heart - Atrial Appendage
								ENSG00000152219.4	ARL14EP	30323202:30330886:clu_7112	0.00000087	-0.35	Colon - Transverse
								ENSG00000152219.4	ARL14EP	30323202:30332866:clu_7768	0.00000096	0.25	Lung
								ENSG00000152219.4	ARL14EP	30323202:30332866:clu_6935	0.0000061	0.37	Pituitary
								ENSG00000152219.4	ARL14EP	30323202:30332866:clu_7364	0.0000086	0.3	Breast - Mammary Tissue
								ENSG00000152219.4	ARL14EP	30323202:30332866:clu_6762	0.000015	0.25	Esophagus - Muscularis
11	rs555621	30214997	rs553190dbSNP	30217806	-2809	0.9	1	ENSG00000152219.4	ARL14EP	30323202:30332866:clu_6469	0.0000000000000033	0.36	Muscle - Skeletal
								ENSG00000152219.4	ARL14EP	30323202:30332866:clu_13060	0.00000000000012	0.56	Testis
								ENSG00000152219.4	ARL14EP	30323202:30332866:clu_7795	0.00000000000021	0.39	Thyroid
								ENSG00000152219.4	ARL14EP	30323202:30332866:clu_5729	0.00000000000022	0.48	Heart - Left Ventricle
								ENSG00000152219.4	ARL14EP	30323202:30332866:clu_7746	0.0000000000012	0.41	Nerve - Tibial
								ENSG00000152219.4	ARL14EP	30323202:30332866:clu_7473	0.000000000034	0.33	Adipose - Subcutaneous
								ENSG00000152219.4	ARL14EP	30323202:30332866:clu_6043	0.0000000052	0.2	Cells - Cultured fibroblasts
								ENSG00000152219.4	ARL14EP	30323202:30332866:clu_5792	0.0000000087	0.33	Adrenal Gland
								ENSG00000152219.4	ARL14EP	30323202:30332866:clu_6603	0.000000025	0.37	Artery - Aorta
								ENSG00000152219.4	ARL14EP	30323202:30332866:clu_7483	0.000000045	0.3	Skin - Sun Exposed (Lower leg)
								ENSG00000152219.4	ARL14EP	30323202:30332866:clu_6906	0.00000006	0.3	Artery - Tibial
								ENSG00000152219.4	ARL14EP	30323202:30330886:clu_7112	0.00000031	-0.36	Colon - Transverse
								ENSG00000152219.4	ARL14EP	30323202:30332866:clu_7213	0.00000074	0.29	Adipose - Visceral (Omentum)
								ENSG00000152219.4	ARL14EP	30323202:30332866:clu_7768	0.00000096	0.25	Lung
								ENSG00000152219.4	ARL14EP	30323202:30332866:clu_6423	0.0000011	0.34	Heart - Atrial Appendage
								ENSG00000152219.4	ARL14EP	30323202:30332866:clu_7364	0.0000055	0.31	Breast - Mammary Tissue
								ENSG00000152219.4	ARL14EP	30323202:30332866:clu_6935	0.0000061	0.37	Pituitary
								ENSG00000152219.4	ARL14EP	30323202:30332866:clu_6762	0.0000097	0.25	Esophagus - Muscularis
11	rs555621	30214997	rs618611dbSNP	30217923	-2926	0.89	0.99	ENSG00000152219.4	ARL14EP	30323202:30332866:clu_6469	0.0000000000000051	0.36	Muscle - Skeletal
								ENSG00000152219.4	ARL14EP	30323202:30332866:clu_13060	0.0000000000002	0.56	Testis
								ENSG00000152219.4	ARL14EP	30323202:30332866:clu_7795	0.00000000000025	0.39	Thyroid
								ENSG00000152219.4	ARL14EP	30323202:30332866:clu_5729	0.00000000000036	0.48	Heart - Left Ventricle
								ENSG00000152219.4	ARL14EP	30323202:30332866:clu_7746	0.0000000000017	0.41	Nerve - Tibial
								ENSG00000152219.4	ARL14EP	30323202:30332866:clu_7473	0.000000000028	0.34	Adipose - Subcutaneous
								ENSG00000152219.4	ARL14EP	30323202:30332866:clu_6043	0.0000000049	0.2	Cells - Cultured fibroblasts
								ENSG00000152219.4	ARL14EP	30323202:30332866:clu_5792	0.0000000087	0.33	Adrenal Gland
								ENSG00000152219.4	ARL14EP	30323202:30332866:clu_6603	0.000000022	0.37	Artery - Aorta
								ENSG00000152219.4	ARL14EP	30323202:30332866:clu_7483	0.000000032	0.3	Skin - Sun Exposed (Lower leg)
								ENSG00000152219.4	ARL14EP	30323202:30332866:clu_6906	0.000000059	0.31	Artery - Tibial
								ENSG00000152219.4	ARL14EP	30323202:30332866:clu_7768	0.00000074	0.25	Lung
								ENSG00000152219.4	ARL14EP	30323202:30332866:clu_6423	0.00000086	0.34	Heart - Atrial Appendage
								ENSG00000152219.4	ARL14EP	30323202:30332866:clu_7213	0.0000014	0.28	Adipose - Visceral (Omentum)
								ENSG00000152219.4	ARL14EP	30323202:30330886:clu_7112	0.0000034	-0.33	Colon - Transverse
								ENSG00000152219.4	ARL14EP	30323202:30332866:clu_6935	0.0000061	0.37	Pituitary
								ENSG00000152219.4	ARL14EP	30323202:30332866:clu_7364	0.0000093	0.3	Breast - Mammary Tissue
								ENSG00000152219.4	ARL14EP	30323202:30332866:clu_6762	0.000011	0.25	Esophagus - Muscularis
11	rs555621	30214997	rs523875dbSNP	30218670	-3673	0.9	1	ENSG00000152219.4	ARL14EP	30323202:30332866:clu_6469	0.0000000000000033	0.36	Muscle - Skeletal
								ENSG00000152219.4	ARL14EP	30323202:30332866:clu_13060	0.000000000000076	0.57	Testis
								ENSG00000152219.4	ARL14EP	30323202:30332866:clu_7795	0.00000000000018	0.4	Thyroid
								ENSG00000152219.4	ARL14EP	30323202:30332866:clu_5729	0.00000000000021	0.48	Heart - Left Ventricle
								ENSG00000152219.4	ARL14EP	30323202:30332866:clu_7746	0.0000000000012	0.41	Nerve - Tibial
								ENSG00000152219.4	ARL14EP	30323202:30332866:clu_7473	0.000000000027	0.34	Adipose - Subcutaneous
								ENSG00000152219.4	ARL14EP	30323202:30332866:clu_6043	0.0000000074	0.2	Cells - Cultured fibroblasts
								ENSG00000152219.4	ARL14EP	30323202:30332866:clu_5792	0.0000000087	0.33	Adrenal Gland
								ENSG00000152219.4	ARL14EP	30323202:30332866:clu_6603	0.000000025	0.37	Artery - Aorta
								ENSG00000152219.4	ARL14EP	30323202:30332866:clu_7483	0.000000045	0.3	Skin - Sun Exposed (Lower leg)
								ENSG00000152219.4	ARL14EP	30323202:30332866:clu_6906	0.000000061	0.31	Artery - Tibial
								ENSG00000152219.4	ARL14EP	30323202:30330886:clu_7112	0.00000042	-0.36	Colon - Transverse
								ENSG00000152219.4	ARL14EP	30323202:30332866:clu_7213	0.00000066	0.29	Adipose - Visceral (Omentum)
								ENSG00000152219.4	ARL14EP	30323202:30332866:clu_6423	0.00000084	0.34	Heart - Atrial Appendage
								ENSG00000152219.4	ARL14EP	30323202:30332866:clu_7768	0.00000096	0.25	Lung
								ENSG00000152219.4	ARL14EP	30323202:30332866:clu_7364	0.0000055	0.31	Breast - Mammary Tissue
								ENSG00000152219.4	ARL14EP	30323202:30332866:clu_6935	0.0000061	0.37	Pituitary
								ENSG00000152219.4	ARL14EP	30323202:30332866:clu_6762	0.000015	0.25	Esophagus - Muscularis
11	rs555621	30214997	rs518357dbSNP	30219282	-4285	0.87	0.99	ENSG00000152219.4	ARL14EP	30323202:30332866:clu_6469	0.0000000000000033	0.36	Muscle - Skeletal
								ENSG00000152219.4	ARL14EP	30323202:30332866:clu_5729	0.000000000000071	0.5	Heart - Left Ventricle
								ENSG00000152219.4	ARL14EP	30323202:30332866:clu_13060	0.000000000000083	0.57	Testis
								ENSG00000152219.4	ARL14EP	30323202:30332866:clu_7795	0.000000000000099	0.4	Thyroid
								ENSG00000152219.4	ARL14EP	30323202:30332866:clu_7746	0.0000000000023	0.41	Nerve - Tibial
								ENSG00000152219.4	ARL14EP	30323202:30332866:clu_7473	0.0000000000063	0.35	Adipose - Subcutaneous
								ENSG00000152219.4	ARL14EP	30323202:30332866:clu_6043	0.0000000028	0.21	Cells - Cultured fibroblasts
								ENSG00000152219.4	ARL14EP	30323202:30332866:clu_6603	0.000000012	0.38	Artery - Aorta
								ENSG00000152219.4	ARL14EP	30323202:30332866:clu_7483	0.000000016	0.31	Skin - Sun Exposed (Lower leg)
								ENSG00000152219.4	ARL14EP	30323202:30332866:clu_5792	0.000000018	0.33	Adrenal Gland
								ENSG00000152219.4	ARL14EP	30323202:30332866:clu_6906	0.000000032	0.31	Artery - Tibial
								ENSG00000152219.4	ARL14EP	30323202:30332866:clu_7768	0.00000054	0.26	Lung
								ENSG00000152219.4	ARL14EP	30323202:30332866:clu_6423	0.00000084	0.35	Heart - Atrial Appendage
								ENSG00000152219.4	ARL14EP	30323202:30332866:clu_7213	0.0000012	0.28	Adipose - Visceral (Omentum)
								ENSG00000152219.4	ARL14EP	30323202:30330886:clu_7112	0.0000026	-0.33	Colon - Transverse
								ENSG00000152219.4	ARL14EP	30323202:30332866:clu_6935	0.0000032	0.38	Pituitary
								ENSG00000152219.4	ARL14EP	30323202:30332866:clu_6762	0.0000043	0.26	Esophagus - Muscularis
								ENSG00000152219.4	ARL14EP	30323202:30332866:clu_7364	0.0000082	0.31	Breast - Mammary Tissue
11	rs555621	30214997	rs590833dbSNP	30219485	-4488	0.87	1	ENSG00000152219.4	ARL14EP	30323202:30332866:clu_6469	0.0000000000000081	0.35	Muscle - Skeletal
								ENSG00000152219.4	ARL14EP	30323202:30332866:clu_13060	0.000000000000063	0.57	Testis
								ENSG00000152219.4	ARL14EP	30323202:30332866:clu_7795	0.000000000000076	0.4	Thyroid
								ENSG00000152219.4	ARL14EP	30323202:30332866:clu_5729	0.00000000000024	0.48	Heart - Left Ventricle
								ENSG00000152219.4	ARL14EP	30323202:30332866:clu_7746	0.0000000000018	0.41	Nerve - Tibial
								ENSG00000152219.4	ARL14EP	30323202:30332866:clu_7473	0.0000000000099	0.34	Adipose - Subcutaneous
								ENSG00000152219.4	ARL14EP	30323202:30332866:clu_5792	0.0000000044	0.34	Adrenal Gland
								ENSG00000152219.4	ARL14EP	30323202:30332866:clu_6043	0.000000012	0.2	Cells - Cultured fibroblasts
								ENSG00000152219.4	ARL14EP	30323202:30332866:clu_6603	0.000000026	0.37	Artery - Aorta
								ENSG00000152219.4	ARL14EP	30323202:30332866:clu_7483	0.000000037	0.3	Skin - Sun Exposed (Lower leg)
								ENSG00000152219.4	ARL14EP	30323202:30332866:clu_6906	0.000000048	0.31	Artery - Tibial
								ENSG00000152219.4	ARL14EP	30323202:30330886:clu_7112	0.00000031	-0.36	Colon - Transverse
								ENSG00000152219.4	ARL14EP	30323202:30332866:clu_6423	0.00000088	0.34	Heart - Atrial Appendage
								ENSG00000152219.4	ARL14EP	30323202:30332866:clu_7768	0.0000012	0.25	Lung
								ENSG00000152219.4	ARL14EP	30323202:30332866:clu_7213	0.0000013	0.28	Adipose - Visceral (Omentum)
								ENSG00000152219.4	ARL14EP	30323202:30332866:clu_6935	0.000007	0.36	Pituitary
								ENSG00000152219.4	ARL14EP	30323202:30332866:clu_6762	0.0000084	0.25	Esophagus - Muscularis
11	rs555621	30214997	rs489096dbSNP	30220184	-5187	0.88	1	ENSG00000152219.4	ARL14EP	30323202:30332866:clu_6469	0.0000000000000049	0.36	Muscle - Skeletal
								ENSG00000152219.4	ARL14EP	30323202:30332866:clu_13060	0.000000000000032	0.58	Testis
								ENSG00000152219.4	ARL14EP	30323202:30332866:clu_7795	0.000000000000059	0.41	Thyroid
								ENSG00000152219.4	ARL14EP	30323202:30332866:clu_5729	0.00000000000016	0.49	Heart - Left Ventricle
								ENSG00000152219.4	ARL14EP	30323202:30332866:clu_7746	0.0000000000011	0.42	Nerve - Tibial
								ENSG00000152219.4	ARL14EP	30323202:30332866:clu_7473	0.0000000000061	0.35	Adipose - Subcutaneous
								ENSG00000152219.4	ARL14EP	30323202:30332866:clu_5792	0.0000000044	0.34	Adrenal Gland
								ENSG00000152219.4	ARL14EP	30323202:30332866:clu_6043	0.000000012	0.2	Cells - Cultured fibroblasts
								ENSG00000152219.4	ARL14EP	30323202:30332866:clu_6603	0.000000026	0.37	Artery - Aorta
								ENSG00000152219.4	ARL14EP	30323202:30332866:clu_7483	0.000000031	0.3	Skin - Sun Exposed (Lower leg)
								ENSG00000152219.4	ARL14EP	30323202:30332866:clu_6906	0.000000034	0.31	Artery - Tibial
								ENSG00000152219.4	ARL14EP	30323202:30330886:clu_7112	0.00000031	-0.36	Colon - Transverse
								ENSG00000152219.4	ARL14EP	30323202:30332866:clu_6423	0.00000063	0.35	Heart - Atrial Appendage
								ENSG00000152219.4	ARL14EP	30323202:30332866:clu_7213	0.00000072	0.29	Adipose - Visceral (Omentum)
								ENSG00000152219.4	ARL14EP	30323202:30332866:clu_7768	0.0000011	0.25	Lung
								ENSG00000152219.4	ARL14EP	30323202:30332866:clu_7364	0.0000055	0.31	Breast - Mammary Tissue
								ENSG00000152219.4	ARL14EP	30323202:30332866:clu_6935	0.0000055	0.37	Pituitary
								ENSG00000152219.4	ARL14EP	30323202:30332866:clu_6762	0.0000084	0.25	Esophagus - Muscularis
11	rs555621	30214997	rs572883dbSNP	30220778	-5781	0.88	1	ENSG00000152219.4	ARL14EP	30323202:30332866:clu_6469	0.0000000000000049	0.36	Muscle - Skeletal
								ENSG00000152219.4	ARL14EP	30323202:30332866:clu_13060	0.000000000000032	0.58	Testis
								ENSG00000152219.4	ARL14EP	30323202:30332866:clu_7795	0.000000000000059	0.41	Thyroid
								ENSG00000152219.4	ARL14EP	30323202:30332866:clu_5729	0.00000000000016	0.49	Heart - Left Ventricle
								ENSG00000152219.4	ARL14EP	30323202:30332866:clu_7746	0.0000000000011	0.42	Nerve - Tibial
								ENSG00000152219.4	ARL14EP	30323202:30332866:clu_7473	0.0000000000061	0.35	Adipose - Subcutaneous
								ENSG00000152219.4	ARL14EP	30323202:30332866:clu_5792	0.0000000044	0.34	Adrenal Gland
								ENSG00000152219.4	ARL14EP	30323202:30332866:clu_6043	0.000000012	0.2	Cells - Cultured fibroblasts
								ENSG00000152219.4	ARL14EP	30323202:30332866:clu_6603	0.000000026	0.37	Artery - Aorta
								ENSG00000152219.4	ARL14EP	30323202:30332866:clu_7483	0.000000031	0.3	Skin - Sun Exposed (Lower leg)
								ENSG00000152219.4	ARL14EP	30323202:30332866:clu_6906	0.000000034	0.31	Artery - Tibial
								ENSG00000152219.4	ARL14EP	30323202:30330886:clu_7112	0.00000031	-0.36	Colon - Transverse
								ENSG00000152219.4	ARL14EP	30323202:30332866:clu_6423	0.00000063	0.35	Heart - Atrial Appendage
								ENSG00000152219.4	ARL14EP	30323202:30332866:clu_7213	0.00000072	0.29	Adipose - Visceral (Omentum)
								ENSG00000152219.4	ARL14EP	30323202:30332866:clu_7768	0.0000011	0.25	Lung
								ENSG00000152219.4	ARL14EP	30323202:30332866:clu_7364	0.0000055	0.31	Breast - Mammary Tissue
								ENSG00000152219.4	ARL14EP	30323202:30332866:clu_6935	0.0000055	0.37	Pituitary
								ENSG00000152219.4	ARL14EP	30323202:30332866:clu_6762	0.0000084	0.25	Esophagus - Muscularis
11	rs555621	30214997	rs543401dbSNP	30221700	-6703	0.88	1	ENSG00000152219.4	ARL14EP	30323202:30332866:clu_6469	0.0000000000000049	0.36	Muscle - Skeletal
								ENSG00000152219.4	ARL14EP	30323202:30332866:clu_13060	0.000000000000032	0.58	Testis
								ENSG00000152219.4	ARL14EP	30323202:30332866:clu_7795	0.000000000000059	0.41	Thyroid
								ENSG00000152219.4	ARL14EP	30323202:30332866:clu_5729	0.00000000000016	0.49	Heart - Left Ventricle
								ENSG00000152219.4	ARL14EP	30323202:30332866:clu_7746	0.0000000000011	0.42	Nerve - Tibial
								ENSG00000152219.4	ARL14EP	30323202:30332866:clu_7473	0.0000000000061	0.35	Adipose - Subcutaneous
								ENSG00000152219.4	ARL14EP	30323202:30332866:clu_5792	0.0000000044	0.34	Adrenal Gland
								ENSG00000152219.4	ARL14EP	30323202:30332866:clu_6043	0.000000012	0.2	Cells - Cultured fibroblasts
								ENSG00000152219.4	ARL14EP	30323202:30332866:clu_6603	0.000000026	0.37	Artery - Aorta
								ENSG00000152219.4	ARL14EP	30323202:30332866:clu_7483	0.000000031	0.3	Skin - Sun Exposed (Lower leg)
								ENSG00000152219.4	ARL14EP	30323202:30332866:clu_6906	0.000000034	0.31	Artery - Tibial
								ENSG00000152219.4	ARL14EP	30323202:30330886:clu_7112	0.00000031	-0.36	Colon - Transverse
								ENSG00000152219.4	ARL14EP	30323202:30332866:clu_6423	0.00000063	0.35	Heart - Atrial Appendage
								ENSG00000152219.4	ARL14EP	30323202:30332866:clu_7213	0.00000072	0.29	Adipose - Visceral (Omentum)
								ENSG00000152219.4	ARL14EP	30323202:30332866:clu_7768	0.0000011	0.25	Lung
								ENSG00000152219.4	ARL14EP	30323202:30332866:clu_7364	0.0000055	0.31	Breast - Mammary Tissue
								ENSG00000152219.4	ARL14EP	30323202:30332866:clu_6935	0.0000055	0.37	Pituitary
								ENSG00000152219.4	ARL14EP	30323202:30332866:clu_6762	0.0000084	0.25	Esophagus - Muscularis
11	rs555621	30214997	rs939433dbSNP	30226339	-11342	0.87	0.99	ENSG00000152219.4	ARL14EP	30323202:30332866:clu_6469	0.0000000000000033	0.36	Muscle - Skeletal
								ENSG00000152219.4	ARL14EP	30323202:30332866:clu_5729	0.000000000000071	0.5	Heart - Left Ventricle
								ENSG00000152219.4	ARL14EP	30323202:30332866:clu_13060	0.000000000000083	0.57	Testis
								ENSG00000152219.4	ARL14EP	30323202:30332866:clu_7795	0.000000000000099	0.4	Thyroid
								ENSG00000152219.4	ARL14EP	30323202:30332866:clu_7746	0.0000000000023	0.41	Nerve - Tibial
								ENSG00000152219.4	ARL14EP	30323202:30332866:clu_7473	0.0000000000063	0.35	Adipose - Subcutaneous
								ENSG00000152219.4	ARL14EP	30323202:30332866:clu_6043	0.0000000028	0.21	Cells - Cultured fibroblasts
								ENSG00000152219.4	ARL14EP	30323202:30332866:clu_6603	0.000000012	0.38	Artery - Aorta
								ENSG00000152219.4	ARL14EP	30323202:30332866:clu_7483	0.000000016	0.31	Skin - Sun Exposed (Lower leg)
								ENSG00000152219.4	ARL14EP	30323202:30332866:clu_5792	0.000000018	0.33	Adrenal Gland
								ENSG00000152219.4	ARL14EP	30323202:30332866:clu_6906	0.000000032	0.31	Artery - Tibial
								ENSG00000152219.4	ARL14EP	30323202:30332866:clu_7768	0.00000054	0.26	Lung
								ENSG00000152219.4	ARL14EP	30323202:30332866:clu_6423	0.00000084	0.35	Heart - Atrial Appendage
								ENSG00000152219.4	ARL14EP	30323202:30332866:clu_7213	0.0000012	0.28	Adipose - Visceral (Omentum)
								ENSG00000152219.4	ARL14EP	30323202:30330886:clu_7112	0.0000026	-0.33	Colon - Transverse
								ENSG00000152219.4	ARL14EP	30323202:30332866:clu_6935	0.0000032	0.38	Pituitary
								ENSG00000152219.4	ARL14EP	30323202:30332866:clu_6762	0.0000043	0.26	Esophagus - Muscularis
								ENSG00000152219.4	ARL14EP	30323202:30332866:clu_7364	0.0000082	0.31	Breast - Mammary Tissue
11	rs555621	30214997	rs10676915dbSNP	30226612	-11615	0.83	0.95	ENSG00000152219.4	ARL14EP	30323202:30332866:clu_6469	0.00000000000000014	0.38	Muscle - Skeletal
								ENSG00000152219.4	ARL14EP	30323202:30332866:clu_5729	0.0000000000000036	0.52	Heart - Left Ventricle
								ENSG00000152219.4	ARL14EP	30323202:30332866:clu_13060	0.0000000000000052	0.6	Testis
								ENSG00000152219.4	ARL14EP	30323202:30332866:clu_7795	0.000000000000012	0.42	Thyroid
								ENSG00000152219.4	ARL14EP	30323202:30332866:clu_7746	0.000000000000072	0.44	Nerve - Tibial
								ENSG00000152219.4	ARL14EP	30323202:30332866:clu_7473	0.0000000000006	0.37	Adipose - Subcutaneous
								ENSG00000152219.4	ARL14EP	30323202:30332866:clu_6043	0.0000000012	0.21	Cells - Cultured fibroblasts
								ENSG00000152219.4	ARL14EP	30323202:30332866:clu_6603	0.0000000013	0.41	Artery - Aorta
								ENSG00000152219.4	ARL14EP	30323202:30332866:clu_5792	0.0000000084	0.34	Adrenal Gland
								ENSG00000152219.4	ARL14EP	30323202:30330886:clu_7112	0.000000048	-0.39	Colon - Transverse
								ENSG00000152219.4	ARL14EP	30323202:30332866:clu_7483	0.000000052	0.3	Skin - Sun Exposed (Lower leg)
								ENSG00000152219.4	ARL14EP	30323202:30332866:clu_6906	0.000000071	0.3	Artery - Tibial
								ENSG00000152219.4	ARL14EP	30323202:30332866:clu_6423	0.000000084	0.38	Heart - Atrial Appendage
								ENSG00000152219.4	ARL14EP	30323202:30332866:clu_7768	0.000000098	0.27	Lung
								ENSG00000152219.4	ARL14EP	30323202:30332866:clu_7213	0.0000005	0.29	Adipose - Visceral (Omentum)
								ENSG00000152219.4	ARL14EP	30323202:30332866:clu_7364	0.00000063	0.34	Breast - Mammary Tissue
								ENSG00000152219.4	ARL14EP	30323202:30332866:clu_6762	0.000001	0.28	Esophagus - Muscularis
								ENSG00000152219.4	ARL14EP	30323202:30330886:clu_5816	0.0000053	-0.38	Pancreas
								ENSG00000152219.4	ARL14EP	30323202:30332866:clu_6935	0.000014	0.36	Pituitary
11	rs555621	30214997	rs1630084dbSNP	30226845	-11848	0.88	1	ENSG00000152219.4	ARL14EP	30323202:30332866:clu_6469	0.0000000000000038	0.36	Muscle - Skeletal
								ENSG00000152219.4	ARL14EP	30323202:30332866:clu_13060	0.000000000000032	0.58	Testis
								ENSG00000152219.4	ARL14EP	30323202:30332866:clu_7795	0.000000000000059	0.41	Thyroid
								ENSG00000152219.4	ARL14EP	30323202:30332866:clu_5729	0.00000000000016	0.49	Heart - Left Ventricle
								ENSG00000152219.4	ARL14EP	30323202:30332866:clu_7746	0.00000000000076	0.42	Nerve - Tibial
								ENSG00000152219.4	ARL14EP	30323202:30332866:clu_7473	0.0000000000061	0.35	Adipose - Subcutaneous
								ENSG00000152219.4	ARL14EP	30323202:30332866:clu_5792	0.0000000044	0.34	Adrenal Gland
								ENSG00000152219.4	ARL14EP	30323202:30332866:clu_6043	0.0000000083	0.2	Cells - Cultured fibroblasts
								ENSG00000152219.4	ARL14EP	30323202:30332866:clu_6603	0.000000026	0.37	Artery - Aorta
								ENSG00000152219.4	ARL14EP	30323202:30332866:clu_6906	0.000000034	0.31	Artery - Tibial
								ENSG00000152219.4	ARL14EP	30323202:30332866:clu_7483	0.000000043	0.3	Skin - Sun Exposed (Lower leg)
								ENSG00000152219.4	ARL14EP	30323202:30330886:clu_7112	0.00000031	-0.36	Colon - Transverse
								ENSG00000152219.4	ARL14EP	30323202:30332866:clu_6423	0.00000063	0.35	Heart - Atrial Appendage
								ENSG00000152219.4	ARL14EP	30323202:30332866:clu_7213	0.00000072	0.29	Adipose - Visceral (Omentum)
								ENSG00000152219.4	ARL14EP	30323202:30332866:clu_7768	0.0000011	0.25	Lung
								ENSG00000152219.4	ARL14EP	30323202:30332866:clu_7364	0.0000055	0.31	Breast - Mammary Tissue
								ENSG00000152219.4	ARL14EP	30323202:30332866:clu_6935	0.0000055	0.37	Pituitary
								ENSG00000152219.4	ARL14EP	30323202:30332866:clu_6762	0.0000084	0.25	Esophagus - Muscularis
11	rs555621	30214997	rs1782509dbSNP	30227279	-12282	0.88	1	ENSG00000152219.4	ARL14EP	30323202:30332866:clu_6469	0.000000000000009	0.35	Muscle - Skeletal
								ENSG00000152219.4	ARL14EP	30323202:30332866:clu_7795	0.000000000000059	0.41	Thyroid
								ENSG00000152219.4	ARL14EP	30323202:30332866:clu_13060	0.00000000000006	0.57	Testis
								ENSG00000152219.4	ARL14EP	30323202:30332866:clu_5729	0.00000000000016	0.49	Heart - Left Ventricle
								ENSG00000152219.4	ARL14EP	30323202:30332866:clu_7746	0.0000000000017	0.41	Nerve - Tibial
								ENSG00000152219.4	ARL14EP	30323202:30332866:clu_7473	0.0000000000054	0.35	Adipose - Subcutaneous
								ENSG00000152219.4	ARL14EP	30323202:30332866:clu_5792	0.0000000062	0.34	Adrenal Gland
								ENSG00000152219.4	ARL14EP	30323202:30332866:clu_6043	0.000000014	0.2	Cells - Cultured fibroblasts
								ENSG00000152219.4	ARL14EP	30323202:30332866:clu_7483	0.000000042	0.3	Skin - Sun Exposed (Lower leg)
								ENSG00000152219.4	ARL14EP	30323202:30332866:clu_6906	0.000000043	0.31	Artery - Tibial
								ENSG00000152219.4	ARL14EP	30323202:30332866:clu_6603	0.000000048	0.37	Artery - Aorta
								ENSG00000152219.4	ARL14EP	30323202:30330886:clu_7112	0.00000051	-0.36	Colon - Transverse
								ENSG00000152219.4	ARL14EP	30323202:30332866:clu_6423	0.00000063	0.35	Heart - Atrial Appendage
								ENSG00000152219.4	ARL14EP	30323202:30332866:clu_7213	0.00000072	0.29	Adipose - Visceral (Omentum)
								ENSG00000152219.4	ARL14EP	30323202:30332866:clu_7768	0.0000011	0.25	Lung
								ENSG00000152219.4	ARL14EP	30323202:30332866:clu_7364	0.0000055	0.31	Breast - Mammary Tissue
								ENSG00000152219.4	ARL14EP	30323202:30332866:clu_6935	0.0000056	0.37	Pituitary
								ENSG00000152219.4	ARL14EP	30323202:30332866:clu_6762	0.0000072	0.26	Esophagus - Muscularis
11	rs555621	30214997	rs1716024dbSNP	30227537	-12540	0.87	1	ENSG00000152219.4	ARL14EP	30323202:30332866:clu_6469	0.00000000000000014	0.38	Muscle - Skeletal
								ENSG00000152219.4	ARL14EP	30323202:30332866:clu_5729	0.0000000000000036	0.52	Heart - Left Ventricle
								ENSG00000152219.4	ARL14EP	30323202:30332866:clu_13060	0.0000000000000052	0.6	Testis
								ENSG00000152219.4	ARL14EP	30323202:30332866:clu_7795	0.000000000000012	0.42	Thyroid
								ENSG00000152219.4	ARL14EP	30323202:30332866:clu_7746	0.000000000000072	0.44	Nerve - Tibial
								ENSG00000152219.4	ARL14EP	30323202:30332866:clu_7473	0.0000000000006	0.37	Adipose - Subcutaneous
								ENSG00000152219.4	ARL14EP	30323202:30332866:clu_6043	0.0000000012	0.21	Cells - Cultured fibroblasts
								ENSG00000152219.4	ARL14EP	30323202:30332866:clu_6603	0.0000000013	0.41	Artery - Aorta
								ENSG00000152219.4	ARL14EP	30323202:30332866:clu_5792	0.0000000084	0.34	Adrenal Gland
								ENSG00000152219.4	ARL14EP	30323202:30330886:clu_7112	0.000000048	-0.39	Colon - Transverse
								ENSG00000152219.4	ARL14EP	30323202:30332866:clu_7483	0.000000052	0.3	Skin - Sun Exposed (Lower leg)
								ENSG00000152219.4	ARL14EP	30323202:30332866:clu_6906	0.000000071	0.3	Artery - Tibial
								ENSG00000152219.4	ARL14EP	30323202:30332866:clu_6423	0.000000084	0.38	Heart - Atrial Appendage
								ENSG00000152219.4	ARL14EP	30323202:30332866:clu_7768	0.000000098	0.27	Lung
								ENSG00000152219.4	ARL14EP	30323202:30332866:clu_7213	0.0000005	0.29	Adipose - Visceral (Omentum)
								ENSG00000152219.4	ARL14EP	30323202:30332866:clu_7364	0.00000063	0.34	Breast - Mammary Tissue
								ENSG00000152219.4	ARL14EP	30323202:30332866:clu_6762	0.000001	0.28	Esophagus - Muscularis
								ENSG00000152219.4	ARL14EP	30323202:30330886:clu_5816	0.0000053	-0.38	Pancreas
								ENSG00000152219.4	ARL14EP	30323202:30332866:clu_6935	0.000014	0.36	Pituitary
11	rs555621	30214997	rs1716023dbSNP	30227975	-12978	0.88	1	ENSG00000152219.4	ARL14EP	30323202:30332866:clu_6469	0.0000000000000018	0.36	Muscle - Skeletal
								ENSG00000152219.4	ARL14EP	30323202:30332866:clu_13060	0.000000000000021	0.58	Testis
								ENSG00000152219.4	ARL14EP	30323202:30332866:clu_7795	0.00000000000004	0.41	Thyroid
								ENSG00000152219.4	ARL14EP	30323202:30332866:clu_5729	0.00000000000016	0.49	Heart - Left Ventricle
								ENSG00000152219.4	ARL14EP	30323202:30332866:clu_7746	0.00000000000045	0.42	Nerve - Tibial
								ENSG00000152219.4	ARL14EP	30323202:30332866:clu_7473	0.0000000000083	0.35	Adipose - Subcutaneous
								ENSG00000152219.4	ARL14EP	30323202:30332866:clu_5792	0.0000000044	0.34	Adrenal Gland
								ENSG00000152219.4	ARL14EP	30323202:30332866:clu_6043	0.000000015	0.2	Cells - Cultured fibroblasts
								ENSG00000152219.4	ARL14EP	30323202:30332866:clu_7483	0.000000025	0.3	Skin - Sun Exposed (Lower leg)
								ENSG00000152219.4	ARL14EP	30323202:30332866:clu_6603	0.000000026	0.37	Artery - Aorta
								ENSG00000152219.4	ARL14EP	30323202:30332866:clu_6906	0.000000035	0.31	Artery - Tibial
								ENSG00000152219.4	ARL14EP	30323202:30330886:clu_7112	0.00000058	-0.35	Colon - Transverse
								ENSG00000152219.4	ARL14EP	30323202:30332866:clu_6423	0.00000063	0.35	Heart - Atrial Appendage
								ENSG00000152219.4	ARL14EP	30323202:30332866:clu_7213	0.00000083	0.29	Adipose - Visceral (Omentum)
								ENSG00000152219.4	ARL14EP	30323202:30332866:clu_7768	0.0000011	0.25	Lung
								ENSG00000152219.4	ARL14EP	30323202:30332866:clu_7364	0.0000032	0.32	Breast - Mammary Tissue
								ENSG00000152219.4	ARL14EP	30323202:30332866:clu_6935	0.0000065	0.37	Pituitary
								ENSG00000152219.4	ARL14EP	30323202:30332866:clu_6762	0.0000084	0.25	Esophagus - Muscularis
11	rs555621	30214997	rs1782510dbSNP	30228003	-13006	0.88	1	ENSG00000152219.4	ARL14EP	30323202:30332866:clu_6469	0.0000000000000054	0.36	Muscle - Skeletal
								ENSG00000152219.4	ARL14EP	30323202:30332866:clu_13060	0.000000000000032	0.58	Testis
								ENSG00000152219.4	ARL14EP	30323202:30332866:clu_5729	0.000000000000097	0.49	Heart - Left Ventricle
								ENSG00000152219.4	ARL14EP	30323202:30332866:clu_7795	0.00000000000015	0.4	Thyroid
								ENSG00000152219.4	ARL14EP	30323202:30332866:clu_7746	0.0000000000011	0.42	Nerve - Tibial
								ENSG00000152219.4	ARL14EP	30323202:30332866:clu_7473	0.000000000004	0.35	Adipose - Subcutaneous
								ENSG00000152219.4	ARL14EP	30323202:30332866:clu_5792	0.0000000044	0.34	Adrenal Gland
								ENSG00000152219.4	ARL14EP	30323202:30332866:clu_6043	0.0000000067	0.2	Cells - Cultured fibroblasts
								ENSG00000152219.4	ARL14EP	30323202:30332866:clu_6603	0.000000018	0.38	Artery - Aorta
								ENSG00000152219.4	ARL14EP	30323202:30332866:clu_6906	0.000000021	0.32	Artery - Tibial
								ENSG00000152219.4	ARL14EP	30323202:30332866:clu_7483	0.000000026	0.3	Skin - Sun Exposed (Lower leg)
								ENSG00000152219.4	ARL14EP	30323202:30330886:clu_7112	0.00000031	-0.36	Colon - Transverse
								ENSG00000152219.4	ARL14EP	30323202:30332866:clu_6423	0.0000008	0.35	Heart - Atrial Appendage
								ENSG00000152219.4	ARL14EP	30323202:30332866:clu_7213	0.00000094	0.29	Adipose - Visceral (Omentum)
								ENSG00000152219.4	ARL14EP	30323202:30332866:clu_7768	0.0000011	0.25	Lung
								ENSG00000152219.4	ARL14EP	30323202:30332866:clu_6935	0.0000055	0.37	Pituitary
								ENSG00000152219.4	ARL14EP	30323202:30332866:clu_7364	0.0000056	0.31	Breast - Mammary Tissue
								ENSG00000152219.4	ARL14EP	30323202:30332866:clu_6762	0.0000061	0.26	Esophagus - Muscularis
11	rs555621	30214997	rs1716022dbSNP	30228630	-13633	0.88	1	ENSG00000152219.4	ARL14EP	30323202:30332866:clu_6469	0.0000000000000049	0.36	Muscle - Skeletal
								ENSG00000152219.4	ARL14EP	30323202:30332866:clu_13060	0.000000000000032	0.58	Testis
								ENSG00000152219.4	ARL14EP	30323202:30332866:clu_7795	0.000000000000059	0.41	Thyroid
								ENSG00000152219.4	ARL14EP	30323202:30332866:clu_5729	0.00000000000016	0.49	Heart - Left Ventricle
								ENSG00000152219.4	ARL14EP	30323202:30332866:clu_7746	0.0000000000011	0.42	Nerve - Tibial
								ENSG00000152219.4	ARL14EP	30323202:30332866:clu_7473	0.0000000000061	0.35	Adipose - Subcutaneous
								ENSG00000152219.4	ARL14EP	30323202:30332866:clu_5792	0.0000000044	0.34	Adrenal Gland
								ENSG00000152219.4	ARL14EP	30323202:30332866:clu_6043	0.000000012	0.2	Cells - Cultured fibroblasts
								ENSG00000152219.4	ARL14EP	30323202:30332866:clu_6603	0.000000026	0.37	Artery - Aorta
								ENSG00000152219.4	ARL14EP	30323202:30332866:clu_7483	0.000000031	0.3	Skin - Sun Exposed (Lower leg)
								ENSG00000152219.4	ARL14EP	30323202:30332866:clu_6906	0.000000034	0.31	Artery - Tibial
								ENSG00000152219.4	ARL14EP	30323202:30330886:clu_7112	0.00000031	-0.36	Colon - Transverse
								ENSG00000152219.4	ARL14EP	30323202:30332866:clu_6423	0.00000063	0.35	Heart - Atrial Appendage
								ENSG00000152219.4	ARL14EP	30323202:30332866:clu_7213	0.00000072	0.29	Adipose - Visceral (Omentum)
								ENSG00000152219.4	ARL14EP	30323202:30332866:clu_7768	0.0000011	0.25	Lung
								ENSG00000152219.4	ARL14EP	30323202:30332866:clu_7364	0.0000055	0.31	Breast - Mammary Tissue
								ENSG00000152219.4	ARL14EP	30323202:30332866:clu_6935	0.0000055	0.37	Pituitary
								ENSG00000152219.4	ARL14EP	30323202:30332866:clu_6762	0.0000084	0.25	Esophagus - Muscularis
11	rs555621	30214997	rs537263dbSNP	30228812	-13815	0.88	1	ENSG00000152219.4	ARL14EP	30323202:30332866:clu_6469	0.0000000000000049	0.36	Muscle - Skeletal
								ENSG00000152219.4	ARL14EP	30323202:30332866:clu_13060	0.000000000000032	0.58	Testis
								ENSG00000152219.4	ARL14EP	30323202:30332866:clu_7795	0.000000000000059	0.41	Thyroid
								ENSG00000152219.4	ARL14EP	30323202:30332866:clu_5729	0.00000000000016	0.49	Heart - Left Ventricle
								ENSG00000152219.4	ARL14EP	30323202:30332866:clu_7746	0.0000000000011	0.42	Nerve - Tibial
								ENSG00000152219.4	ARL14EP	30323202:30332866:clu_7473	0.0000000000061	0.35	Adipose - Subcutaneous
								ENSG00000152219.4	ARL14EP	30323202:30332866:clu_5792	0.0000000044	0.34	Adrenal Gland
								ENSG00000152219.4	ARL14EP	30323202:30332866:clu_6043	0.000000012	0.2	Cells - Cultured fibroblasts
								ENSG00000152219.4	ARL14EP	30323202:30332866:clu_6603	0.000000026	0.37	Artery - Aorta
								ENSG00000152219.4	ARL14EP	30323202:30332866:clu_7483	0.000000031	0.3	Skin - Sun Exposed (Lower leg)
								ENSG00000152219.4	ARL14EP	30323202:30332866:clu_6906	0.000000034	0.31	Artery - Tibial
								ENSG00000152219.4	ARL14EP	30323202:30330886:clu_7112	0.00000031	-0.36	Colon - Transverse
								ENSG00000152219.4	ARL14EP	30323202:30332866:clu_6423	0.00000063	0.35	Heart - Atrial Appendage
								ENSG00000152219.4	ARL14EP	30323202:30332866:clu_7213	0.00000072	0.29	Adipose - Visceral (Omentum)
								ENSG00000152219.4	ARL14EP	30323202:30332866:clu_7768	0.0000011	0.25	Lung
								ENSG00000152219.4	ARL14EP	30323202:30332866:clu_7364	0.0000055	0.31	Breast - Mammary Tissue
								ENSG00000152219.4	ARL14EP	30323202:30332866:clu_6935	0.0000055	0.37	Pituitary
								ENSG00000152219.4	ARL14EP	30323202:30332866:clu_6762	0.0000084	0.25	Esophagus - Muscularis
11	rs555621	30214997	rs538236dbSNP	30228932	-13935	0.88	1	ENSG00000152219.4	ARL14EP	30323202:30332866:clu_6469	0.000000000000007	0.36	Muscle - Skeletal
								ENSG00000152219.4	ARL14EP	30323202:30332866:clu_13060	0.000000000000017	0.58	Testis
								ENSG00000152219.4	ARL14EP	30323202:30332866:clu_7795	0.000000000000059	0.41	Thyroid
								ENSG00000152219.4	ARL14EP	30323202:30332866:clu_5729	0.00000000000016	0.49	Heart - Left Ventricle
								ENSG00000152219.4	ARL14EP	30323202:30332866:clu_7746	0.0000000000017	0.41	Nerve - Tibial
								ENSG00000152219.4	ARL14EP	30323202:30332866:clu_7473	0.0000000000084	0.35	Adipose - Subcutaneous
								ENSG00000152219.4	ARL14EP	30323202:30332866:clu_5792	0.0000000044	0.34	Adrenal Gland
								ENSG00000152219.4	ARL14EP	30323202:30332866:clu_6043	0.00000001	0.2	Cells - Cultured fibroblasts
								ENSG00000152219.4	ARL14EP	30323202:30332866:clu_7483	0.000000025	0.3	Skin - Sun Exposed (Lower leg)
								ENSG00000152219.4	ARL14EP	30323202:30332866:clu_6603	0.000000026	0.37	Artery - Aorta
								ENSG00000152219.4	ARL14EP	30323202:30332866:clu_6906	0.000000043	0.31	Artery - Tibial
								ENSG00000152219.4	ARL14EP	30323202:30332866:clu_6423	0.00000065	0.35	Heart - Atrial Appendage
								ENSG00000152219.4	ARL14EP	30323202:30330886:clu_7112	0.00000065	-0.35	Colon - Transverse
								ENSG00000152219.4	ARL14EP	30323202:30332866:clu_7213	0.00000072	0.29	Adipose - Visceral (Omentum)
								ENSG00000152219.4	ARL14EP	30323202:30332866:clu_7768	0.0000011	0.25	Lung
								ENSG00000152219.4	ARL14EP	30323202:30332866:clu_6935	0.0000055	0.37	Pituitary
								ENSG00000152219.4	ARL14EP	30323202:30332866:clu_6762	0.0000084	0.25	Esophagus - Muscularis
								ENSG00000152219.4	ARL14EP	30323202:30332866:clu_7364	0.0000086	0.3	Breast - Mammary Tissue
11	rs555621	30214997	rs654669dbSNP	30229021	-14024	0.87	0.99	ENSG00000152219.4	ARL14EP	30323202:30332866:clu_6469	0.000000000000012	0.35	Muscle - Skeletal
								ENSG00000152219.4	ARL14EP	30323202:30332866:clu_7795	0.000000000000067	0.4	Thyroid
								ENSG00000152219.4	ARL14EP	30323202:30332866:clu_13060	0.000000000000083	0.57	Testis
								ENSG00000152219.4	ARL14EP	30323202:30332866:clu_5729	0.00000000000019	0.48	Heart - Left Ventricle
								ENSG00000152219.4	ARL14EP	30323202:30332866:clu_7746	0.0000000000014	0.42	Nerve - Tibial
								ENSG00000152219.4	ARL14EP	30323202:30332866:clu_7473	0.0000000000083	0.35	Adipose - Subcutaneous
								ENSG00000152219.4	ARL14EP	30323202:30332866:clu_5792	0.0000000044	0.34	Adrenal Gland
								ENSG00000152219.4	ARL14EP	30323202:30332866:clu_6043	0.0000000082	0.2	Cells - Cultured fibroblasts
								ENSG00000152219.4	ARL14EP	30323202:30332866:clu_7483	0.000000021	0.31	Skin - Sun Exposed (Lower leg)
								ENSG00000152219.4	ARL14EP	30323202:30332866:clu_6906	0.000000032	0.31	Artery - Tibial
								ENSG00000152219.4	ARL14EP	30323202:30332866:clu_6603	0.000000038	0.37	Artery - Aorta
								ENSG00000152219.4	ARL14EP	30323202:30332866:clu_6423	0.00000065	0.35	Heart - Atrial Appendage
								ENSG00000152219.4	ARL14EP	30323202:30332866:clu_7768	0.00000097	0.25	Lung
								ENSG00000152219.4	ARL14EP	30323202:30332866:clu_7213	0.0000015	0.28	Adipose - Visceral (Omentum)
								ENSG00000152219.4	ARL14EP	30323202:30330886:clu_7112	0.0000026	-0.33	Colon - Transverse
								ENSG00000152219.4	ARL14EP	30323202:30332866:clu_6935	0.0000055	0.37	Pituitary
								ENSG00000152219.4	ARL14EP	30323202:30332866:clu_6762	0.0000069	0.26	Esophagus - Muscularis
								ENSG00000152219.4	ARL14EP	30323202:30332866:clu_7364	0.0000093	0.3	Breast - Mammary Tissue
11	rs555621	30214997	rs640748dbSNP	30229804	-14807	0.87	1	ENSG00000152219.4	ARL14EP	30323202:30332866:clu_6469	0.000000000000004	0.36	Muscle - Skeletal
								ENSG00000152219.4	ARL14EP	30323202:30332866:clu_7795	0.000000000000042	0.41	Thyroid
								ENSG00000152219.4	ARL14EP	30323202:30332866:clu_13060	0.000000000000071	0.57	Testis
								ENSG00000152219.4	ARL14EP	30323202:30332866:clu_5729	0.000000000000098	0.49	Heart - Left Ventricle
								ENSG00000152219.4	ARL14EP	30323202:30332866:clu_7746	0.00000000000056	0.42	Nerve - Tibial
								ENSG00000152219.4	ARL14EP	30323202:30332866:clu_7473	0.0000000000081	0.35	Adipose - Subcutaneous
								ENSG00000152219.4	ARL14EP	30323202:30332866:clu_5792	0.0000000048	0.34	Adrenal Gland
								ENSG00000152219.4	ARL14EP	30323202:30332866:clu_6043	0.000000012	0.2	Cells - Cultured fibroblasts
								ENSG00000152219.4	ARL14EP	30323202:30332866:clu_7483	0.000000016	0.31	Skin - Sun Exposed (Lower leg)
								ENSG00000152219.4	ARL14EP	30323202:30332866:clu_6603	0.000000026	0.37	Artery - Aorta
								ENSG00000152219.4	ARL14EP	30323202:30332866:clu_6906	0.000000047	0.31	Artery - Tibial
								ENSG00000152219.4	ARL14EP	30323202:30330886:clu_7112	0.000000094	-0.38	Colon - Transverse
								ENSG00000152219.4	ARL14EP	30323202:30332866:clu_7768	0.00000051	0.26	Lung
								ENSG00000152219.4	ARL14EP	30323202:30332866:clu_7213	0.00000064	0.29	Adipose - Visceral (Omentum)
								ENSG00000152219.4	ARL14EP	30323202:30332866:clu_6423	0.00000082	0.34	Heart - Atrial Appendage
								ENSG00000152219.4	ARL14EP	30323202:30332866:clu_6762	0.0000034	0.27	Esophagus - Muscularis
								ENSG00000152219.4	ARL14EP	30323202:30332866:clu_6935	0.0000069	0.37	Pituitary
								ENSG00000152219.4	ARL14EP	30323202:30332866:clu_7364	0.00001	0.3	Breast - Mammary Tissue
11	rs555621	30214997	rs639403dbSNP	30230078	-15081	0.88	1	ENSG00000152219.4	ARL14EP	30323202:30332866:clu_6469	0.0000000000000049	0.36	Muscle - Skeletal
								ENSG00000152219.4	ARL14EP	30323202:30332866:clu_13060	0.000000000000032	0.58	Testis
								ENSG00000152219.4	ARL14EP	30323202:30332866:clu_7795	0.000000000000059	0.41	Thyroid
								ENSG00000152219.4	ARL14EP	30323202:30332866:clu_5729	0.00000000000016	0.49	Heart - Left Ventricle
								ENSG00000152219.4	ARL14EP	30323202:30332866:clu_7746	0.0000000000011	0.42	Nerve - Tibial
								ENSG00000152219.4	ARL14EP	30323202:30332866:clu_7473	0.0000000000061	0.35	Adipose - Subcutaneous
								ENSG00000152219.4	ARL14EP	30323202:30332866:clu_5792	0.0000000044	0.34	Adrenal Gland
								ENSG00000152219.4	ARL14EP	30323202:30332866:clu_6043	0.000000012	0.2	Cells - Cultured fibroblasts
								ENSG00000152219.4	ARL14EP	30323202:30332866:clu_6603	0.000000026	0.37	Artery - Aorta
								ENSG00000152219.4	ARL14EP	30323202:30332866:clu_7483	0.000000031	0.3	Skin - Sun Exposed (Lower leg)
								ENSG00000152219.4	ARL14EP	30323202:30332866:clu_6906	0.000000034	0.31	Artery - Tibial
								ENSG00000152219.4	ARL14EP	30323202:30330886:clu_7112	0.00000031	-0.36	Colon - Transverse
								ENSG00000152219.4	ARL14EP	30323202:30332866:clu_6423	0.00000063	0.35	Heart - Atrial Appendage
								ENSG00000152219.4	ARL14EP	30323202:30332866:clu_7213	0.00000072	0.29	Adipose - Visceral (Omentum)
								ENSG00000152219.4	ARL14EP	30323202:30332866:clu_7768	0.0000011	0.25	Lung
								ENSG00000152219.4	ARL14EP	30323202:30332866:clu_7364	0.0000055	0.31	Breast - Mammary Tissue
								ENSG00000152219.4	ARL14EP	30323202:30332866:clu_6935	0.0000055	0.37	Pituitary
								ENSG00000152219.4	ARL14EP	30323202:30332866:clu_6762	0.0000084	0.25	Esophagus - Muscularis
11	rs555621	30214997	rs550312dbSNP	30231642	-16645	0.87	0.99	ENSG00000152219.4	ARL14EP	30323202:30332866:clu_6469	0.0000000000000074	0.36	Muscle - Skeletal
								ENSG00000152219.4	ARL14EP	30323202:30332866:clu_13060	0.000000000000083	0.57	Testis
								ENSG00000152219.4	ARL14EP	30323202:30332866:clu_7795	0.000000000000083	0.4	Thyroid
								ENSG00000152219.4	ARL14EP	30323202:30332866:clu_5729	0.00000000000028	0.48	Heart - Left Ventricle
								ENSG00000152219.4	ARL14EP	30323202:30332866:clu_7746	0.0000000000014	0.42	Nerve - Tibial
								ENSG00000152219.4	ARL14EP	30323202:30332866:clu_7473	0.0000000000063	0.35	Adipose - Subcutaneous
								ENSG00000152219.4	ARL14EP	30323202:30332866:clu_5792	0.0000000044	0.34	Adrenal Gland
								ENSG00000152219.4	ARL14EP	30323202:30332866:clu_6043	0.0000000082	0.2	Cells - Cultured fibroblasts
								ENSG00000152219.4	ARL14EP	30323202:30332866:clu_7483	0.000000022	0.31	Skin - Sun Exposed (Lower leg)
								ENSG00000152219.4	ARL14EP	30323202:30332866:clu_6603	0.000000022	0.37	Artery - Aorta
								ENSG00000152219.4	ARL14EP	30323202:30332866:clu_6906	0.000000032	0.31	Artery - Tibial
								ENSG00000152219.4	ARL14EP	30323202:30332866:clu_6423	0.00000065	0.35	Heart - Atrial Appendage
								ENSG00000152219.4	ARL14EP	30323202:30332866:clu_7768	0.00000086	0.25	Lung
								ENSG00000152219.4	ARL14EP	30323202:30332866:clu_7213	0.0000015	0.28	Adipose - Visceral (Omentum)
								ENSG00000152219.4	ARL14EP	30323202:30330886:clu_7112	0.0000026	-0.33	Colon - Transverse
								ENSG00000152219.4	ARL14EP	30323202:30332866:clu_6935	0.0000055	0.37	Pituitary
								ENSG00000152219.4	ARL14EP	30323202:30332866:clu_6762	0.0000061	0.26	Esophagus - Muscularis
								ENSG00000152219.4	ARL14EP	30323202:30332866:clu_7364	0.0000093	0.3	Breast - Mammary Tissue
11	rs555621	30214997	rs611246dbSNP	30231771	-16774	0.87	0.99	ENSG00000152219.4	ARL14EP	30323202:30332866:clu_6469	0.0000000000000074	0.36	Muscle - Skeletal
								ENSG00000152219.4	ARL14EP	30323202:30332866:clu_13060	0.000000000000083	0.57	Testis
								ENSG00000152219.4	ARL14EP	30323202:30332866:clu_7795	0.000000000000083	0.4	Thyroid
								ENSG00000152219.4	ARL14EP	30323202:30332866:clu_5729	0.00000000000028	0.48	Heart - Left Ventricle
								ENSG00000152219.4	ARL14EP	30323202:30332866:clu_7746	0.0000000000014	0.42	Nerve - Tibial
								ENSG00000152219.4	ARL14EP	30323202:30332866:clu_7473	0.0000000000063	0.35	Adipose - Subcutaneous
								ENSG00000152219.4	ARL14EP	30323202:30332866:clu_5792	0.0000000044	0.34	Adrenal Gland
								ENSG00000152219.4	ARL14EP	30323202:30332866:clu_6043	0.0000000082	0.2	Cells - Cultured fibroblasts
								ENSG00000152219.4	ARL14EP	30323202:30332866:clu_7483	0.000000022	0.31	Skin - Sun Exposed (Lower leg)
								ENSG00000152219.4	ARL14EP	30323202:30332866:clu_6603	0.000000022	0.37	Artery - Aorta
								ENSG00000152219.4	ARL14EP	30323202:30332866:clu_6906	0.000000032	0.31	Artery - Tibial
								ENSG00000152219.4	ARL14EP	30323202:30332866:clu_6423	0.00000065	0.35	Heart - Atrial Appendage
								ENSG00000152219.4	ARL14EP	30323202:30332866:clu_7768	0.00000086	0.25	Lung
								ENSG00000152219.4	ARL14EP	30323202:30332866:clu_7213	0.0000015	0.28	Adipose - Visceral (Omentum)
								ENSG00000152219.4	ARL14EP	30323202:30330886:clu_7112	0.0000026	-0.33	Colon - Transverse
								ENSG00000152219.4	ARL14EP	30323202:30332866:clu_6935	0.0000055	0.37	Pituitary
								ENSG00000152219.4	ARL14EP	30323202:30332866:clu_6762	0.0000061	0.26	Esophagus - Muscularis
								ENSG00000152219.4	ARL14EP	30323202:30332866:clu_7364	0.0000093	0.3	Breast - Mammary Tissue
11	rs555621	30214997	rs609896dbSNP	30232094	-17097	0.88	1	ENSG00000152219.4	ARL14EP	30323202:30332866:clu_6469	0.0000000000000049	0.36	Muscle - Skeletal
								ENSG00000152219.4	ARL14EP	30323202:30332866:clu_13060	0.000000000000032	0.58	Testis
								ENSG00000152219.4	ARL14EP	30323202:30332866:clu_7795	0.000000000000059	0.41	Thyroid
								ENSG00000152219.4	ARL14EP	30323202:30332866:clu_5729	0.00000000000016	0.49	Heart - Left Ventricle
								ENSG00000152219.4	ARL14EP	30323202:30332866:clu_7746	0.0000000000011	0.42	Nerve - Tibial
								ENSG00000152219.4	ARL14EP	30323202:30332866:clu_7473	0.0000000000061	0.35	Adipose - Subcutaneous
								ENSG00000152219.4	ARL14EP	30323202:30332866:clu_5792	0.0000000044	0.34	Adrenal Gland
								ENSG00000152219.4	ARL14EP	30323202:30332866:clu_6043	0.000000012	0.2	Cells - Cultured fibroblasts
								ENSG00000152219.4	ARL14EP	30323202:30332866:clu_6603	0.000000026	0.37	Artery - Aorta
								ENSG00000152219.4	ARL14EP	30323202:30332866:clu_7483	0.000000031	0.3	Skin - Sun Exposed (Lower leg)
								ENSG00000152219.4	ARL14EP	30323202:30332866:clu_6906	0.000000034	0.31	Artery - Tibial
								ENSG00000152219.4	ARL14EP	30323202:30330886:clu_7112	0.00000031	-0.36	Colon - Transverse
								ENSG00000152219.4	ARL14EP	30323202:30332866:clu_6423	0.00000063	0.35	Heart - Atrial Appendage
								ENSG00000152219.4	ARL14EP	30323202:30332866:clu_7213	0.00000072	0.29	Adipose - Visceral (Omentum)
								ENSG00000152219.4	ARL14EP	30323202:30332866:clu_7768	0.0000011	0.25	Lung
								ENSG00000152219.4	ARL14EP	30323202:30332866:clu_7364	0.0000055	0.31	Breast - Mammary Tissue
								ENSG00000152219.4	ARL14EP	30323202:30332866:clu_6935	0.0000055	0.37	Pituitary
								ENSG00000152219.4	ARL14EP	30323202:30332866:clu_6762	0.0000084	0.25	Esophagus - Muscularis
11	rs555621	30214997	rs580646dbSNP	30232721	-17724	0.86	0.98	ENSG00000152219.4	ARL14EP	30323202:30332866:clu_6469	0.0000000000000033	0.36	Muscle - Skeletal
								ENSG00000152219.4	ARL14EP	30323202:30332866:clu_5729	0.000000000000071	0.5	Heart - Left Ventricle
								ENSG00000152219.4	ARL14EP	30323202:30332866:clu_13060	0.000000000000083	0.57	Testis
								ENSG00000152219.4	ARL14EP	30323202:30332866:clu_7795	0.000000000000099	0.4	Thyroid
								ENSG00000152219.4	ARL14EP	30323202:30332866:clu_7746	0.0000000000023	0.41	Nerve - Tibial
								ENSG00000152219.4	ARL14EP	30323202:30332866:clu_7473	0.0000000000063	0.35	Adipose - Subcutaneous
								ENSG00000152219.4	ARL14EP	30323202:30332866:clu_6043	0.0000000028	0.21	Cells - Cultured fibroblasts
								ENSG00000152219.4	ARL14EP	30323202:30332866:clu_6603	0.000000012	0.38	Artery - Aorta
								ENSG00000152219.4	ARL14EP	30323202:30332866:clu_7483	0.000000016	0.31	Skin - Sun Exposed (Lower leg)
								ENSG00000152219.4	ARL14EP	30323202:30332866:clu_5792	0.000000018	0.33	Adrenal Gland
								ENSG00000152219.4	ARL14EP	30323202:30332866:clu_6906	0.000000032	0.31	Artery - Tibial
								ENSG00000152219.4	ARL14EP	30323202:30332866:clu_7768	0.00000054	0.26	Lung
								ENSG00000152219.4	ARL14EP	30323202:30332866:clu_6423	0.00000084	0.35	Heart - Atrial Appendage
								ENSG00000152219.4	ARL14EP	30323202:30332866:clu_7213	0.0000012	0.28	Adipose - Visceral (Omentum)
								ENSG00000152219.4	ARL14EP	30323202:30330886:clu_7112	0.0000026	-0.33	Colon - Transverse
								ENSG00000152219.4	ARL14EP	30323202:30332866:clu_6935	0.0000032	0.38	Pituitary
								ENSG00000152219.4	ARL14EP	30323202:30332866:clu_6762	0.0000043	0.26	Esophagus - Muscularis
								ENSG00000152219.4	ARL14EP	30323202:30332866:clu_7364	0.0000082	0.31	Breast - Mammary Tissue
11	rs555621	30214997	rs595496dbSNP	30233003	-18006	0.87	0.99	ENSG00000152219.4	ARL14EP	30323202:30332866:clu_6469	0.0000000000000033	0.36	Muscle - Skeletal
								ENSG00000152219.4	ARL14EP	30323202:30332866:clu_5729	0.000000000000071	0.5	Heart - Left Ventricle
								ENSG00000152219.4	ARL14EP	30323202:30332866:clu_13060	0.000000000000083	0.57	Testis
								ENSG00000152219.4	ARL14EP	30323202:30332866:clu_7795	0.000000000000099	0.4	Thyroid
								ENSG00000152219.4	ARL14EP	30323202:30332866:clu_7746	0.0000000000023	0.41	Nerve - Tibial
								ENSG00000152219.4	ARL14EP	30323202:30332866:clu_7473	0.0000000000063	0.35	Adipose - Subcutaneous
								ENSG00000152219.4	ARL14EP	30323202:30332866:clu_6043	0.0000000028	0.21	Cells - Cultured fibroblasts
								ENSG00000152219.4	ARL14EP	30323202:30332866:clu_6603	0.000000012	0.38	Artery - Aorta
								ENSG00000152219.4	ARL14EP	30323202:30332866:clu_7483	0.000000016	0.31	Skin - Sun Exposed (Lower leg)
								ENSG00000152219.4	ARL14EP	30323202:30332866:clu_5792	0.000000018	0.33	Adrenal Gland
								ENSG00000152219.4	ARL14EP	30323202:30332866:clu_6906	0.000000032	0.31	Artery - Tibial
								ENSG00000152219.4	ARL14EP	30323202:30332866:clu_7768	0.00000054	0.26	Lung
								ENSG00000152219.4	ARL14EP	30323202:30332866:clu_6423	0.00000084	0.35	Heart - Atrial Appendage
								ENSG00000152219.4	ARL14EP	30323202:30332866:clu_7213	0.0000012	0.28	Adipose - Visceral (Omentum)
								ENSG00000152219.4	ARL14EP	30323202:30330886:clu_7112	0.0000026	-0.33	Colon - Transverse
								ENSG00000152219.4	ARL14EP	30323202:30332866:clu_6935	0.0000032	0.38	Pituitary
								ENSG00000152219.4	ARL14EP	30323202:30332866:clu_6762	0.0000043	0.26	Esophagus - Muscularis
								ENSG00000152219.4	ARL14EP	30323202:30332866:clu_7364	0.0000082	0.31	Breast - Mammary Tissue
11	rs555621	30214997	rs594982dbSNP	30233136	-18139	0.85	1	ENSG00000152219.4	ARL14EP	30323202:30332866:clu_6469	0.00000000000000014	0.38	Muscle - Skeletal
								ENSG00000152219.4	ARL14EP	30323202:30332866:clu_5729	0.0000000000000036	0.52	Heart - Left Ventricle
								ENSG00000152219.4	ARL14EP	30323202:30332866:clu_13060	0.0000000000000052	0.6	Testis
								ENSG00000152219.4	ARL14EP	30323202:30332866:clu_7795	0.000000000000012	0.42	Thyroid
								ENSG00000152219.4	ARL14EP	30323202:30332866:clu_7746	0.000000000000072	0.44	Nerve - Tibial
								ENSG00000152219.4	ARL14EP	30323202:30332866:clu_7473	0.0000000000006	0.37	Adipose - Subcutaneous
								ENSG00000152219.4	ARL14EP	30323202:30332866:clu_6043	0.0000000012	0.21	Cells - Cultured fibroblasts
								ENSG00000152219.4	ARL14EP	30323202:30332866:clu_6603	0.0000000013	0.41	Artery - Aorta
								ENSG00000152219.4	ARL14EP	30323202:30332866:clu_5792	0.0000000084	0.34	Adrenal Gland
								ENSG00000152219.4	ARL14EP	30323202:30330886:clu_7112	0.000000048	-0.39	Colon - Transverse
								ENSG00000152219.4	ARL14EP	30323202:30332866:clu_7483	0.000000052	0.3	Skin - Sun Exposed (Lower leg)
								ENSG00000152219.4	ARL14EP	30323202:30332866:clu_6906	0.000000071	0.3	Artery - Tibial
								ENSG00000152219.4	ARL14EP	30323202:30332866:clu_6423	0.000000084	0.38	Heart - Atrial Appendage
								ENSG00000152219.4	ARL14EP	30323202:30332866:clu_7768	0.000000098	0.27	Lung
								ENSG00000152219.4	ARL14EP	30323202:30332866:clu_7213	0.0000005	0.29	Adipose - Visceral (Omentum)
								ENSG00000152219.4	ARL14EP	30323202:30332866:clu_7364	0.00000063	0.34	Breast - Mammary Tissue
								ENSG00000152219.4	ARL14EP	30323202:30332866:clu_6762	0.000001	0.28	Esophagus - Muscularis
								ENSG00000152219.4	ARL14EP	30323202:30330886:clu_5816	0.0000053	-0.38	Pancreas
								ENSG00000152219.4	ARL14EP	30323202:30332866:clu_6935	0.000014	0.36	Pituitary
11	rs555621	30214997	rs506197dbSNP	30234276	-19279	0.88	1	ENSG00000152219.4	ARL14EP	30323202:30332866:clu_6469	0.0000000000000049	0.36	Muscle - Skeletal
								ENSG00000152219.4	ARL14EP	30323202:30332866:clu_13060	0.000000000000032	0.58	Testis
								ENSG00000152219.4	ARL14EP	30323202:30332866:clu_7795	0.000000000000059	0.41	Thyroid
								ENSG00000152219.4	ARL14EP	30323202:30332866:clu_5729	0.00000000000016	0.49	Heart - Left Ventricle
								ENSG00000152219.4	ARL14EP	30323202:30332866:clu_7746	0.0000000000011	0.42	Nerve - Tibial
								ENSG00000152219.4	ARL14EP	30323202:30332866:clu_7473	0.0000000000061	0.35	Adipose - Subcutaneous
								ENSG00000152219.4	ARL14EP	30323202:30332866:clu_5792	0.0000000044	0.34	Adrenal Gland
								ENSG00000152219.4	ARL14EP	30323202:30332866:clu_6043	0.000000012	0.2	Cells - Cultured fibroblasts
								ENSG00000152219.4	ARL14EP	30323202:30332866:clu_6603	0.000000026	0.37	Artery - Aorta
								ENSG00000152219.4	ARL14EP	30323202:30332866:clu_7483	0.000000031	0.3	Skin - Sun Exposed (Lower leg)
								ENSG00000152219.4	ARL14EP	30323202:30332866:clu_6906	0.000000034	0.31	Artery - Tibial
								ENSG00000152219.4	ARL14EP	30323202:30330886:clu_7112	0.00000031	-0.36	Colon - Transverse
								ENSG00000152219.4	ARL14EP	30323202:30332866:clu_6423	0.00000063	0.35	Heart - Atrial Appendage
								ENSG00000152219.4	ARL14EP	30323202:30332866:clu_7213	0.00000072	0.29	Adipose - Visceral (Omentum)
								ENSG00000152219.4	ARL14EP	30323202:30332866:clu_7768	0.0000011	0.25	Lung
								ENSG00000152219.4	ARL14EP	30323202:30332866:clu_7364	0.0000055	0.31	Breast - Mammary Tissue
								ENSG00000152219.4	ARL14EP	30323202:30332866:clu_6935	0.0000055	0.37	Pituitary
								ENSG00000152219.4	ARL14EP	30323202:30332866:clu_6762	0.0000084	0.25	Esophagus - Muscularis
11	rs555621	30214997	rs506306dbSNP	30234320	-19323	0.88	1	ENSG00000152219.4	ARL14EP	30323202:30332866:clu_6469	0.0000000000000049	0.36	Muscle - Skeletal
								ENSG00000152219.4	ARL14EP	30323202:30332866:clu_13060	0.000000000000032	0.58	Testis
								ENSG00000152219.4	ARL14EP	30323202:30332866:clu_7795	0.000000000000059	0.41	Thyroid
								ENSG00000152219.4	ARL14EP	30323202:30332866:clu_5729	0.00000000000016	0.49	Heart - Left Ventricle
								ENSG00000152219.4	ARL14EP	30323202:30332866:clu_7746	0.0000000000011	0.42	Nerve - Tibial
								ENSG00000152219.4	ARL14EP	30323202:30332866:clu_7473	0.0000000000061	0.35	Adipose - Subcutaneous
								ENSG00000152219.4	ARL14EP	30323202:30332866:clu_5792	0.0000000044	0.34	Adrenal Gland
								ENSG00000152219.4	ARL14EP	30323202:30332866:clu_6043	0.000000012	0.2	Cells - Cultured fibroblasts
								ENSG00000152219.4	ARL14EP	30323202:30332866:clu_6603	0.000000026	0.37	Artery - Aorta
								ENSG00000152219.4	ARL14EP	30323202:30332866:clu_7483	0.000000031	0.3	Skin - Sun Exposed (Lower leg)
								ENSG00000152219.4	ARL14EP	30323202:30332866:clu_6906	0.000000034	0.31	Artery - Tibial
								ENSG00000152219.4	ARL14EP	30323202:30330886:clu_7112	0.00000031	-0.36	Colon - Transverse
								ENSG00000152219.4	ARL14EP	30323202:30332866:clu_6423	0.00000063	0.35	Heart - Atrial Appendage
								ENSG00000152219.4	ARL14EP	30323202:30332866:clu_7213	0.00000072	0.29	Adipose - Visceral (Omentum)
								ENSG00000152219.4	ARL14EP	30323202:30332866:clu_7768	0.0000011	0.25	Lung
								ENSG00000152219.4	ARL14EP	30323202:30332866:clu_7364	0.0000055	0.31	Breast - Mammary Tissue
								ENSG00000152219.4	ARL14EP	30323202:30332866:clu_6935	0.0000055	0.37	Pituitary
								ENSG00000152219.4	ARL14EP	30323202:30332866:clu_6762	0.0000084	0.25	Esophagus - Muscularis
11	rs555621	30214997	rs676349dbSNP	30234435	-19438	0.88	1	ENSG00000152219.4	ARL14EP	30323202:30332866:clu_6469	0.000000000000007	0.36	Muscle - Skeletal
								ENSG00000152219.4	ARL14EP	30323202:30332866:clu_13060	0.000000000000017	0.58	Testis
								ENSG00000152219.4	ARL14EP	30323202:30332866:clu_7795	0.000000000000059	0.41	Thyroid
								ENSG00000152219.4	ARL14EP	30323202:30332866:clu_5729	0.00000000000016	0.49	Heart - Left Ventricle
								ENSG00000152219.4	ARL14EP	30323202:30332866:clu_7746	0.0000000000017	0.41	Nerve - Tibial
								ENSG00000152219.4	ARL14EP	30323202:30332866:clu_7473	0.0000000000084	0.35	Adipose - Subcutaneous
								ENSG00000152219.4	ARL14EP	30323202:30332866:clu_5792	0.0000000044	0.34	Adrenal Gland
								ENSG00000152219.4	ARL14EP	30323202:30332866:clu_6043	0.00000001	0.2	Cells - Cultured fibroblasts
								ENSG00000152219.4	ARL14EP	30323202:30332866:clu_7483	0.000000025	0.3	Skin - Sun Exposed (Lower leg)
								ENSG00000152219.4	ARL14EP	30323202:30332866:clu_6603	0.000000026	0.37	Artery - Aorta
								ENSG00000152219.4	ARL14EP	30323202:30332866:clu_6906	0.000000043	0.31	Artery - Tibial
								ENSG00000152219.4	ARL14EP	30323202:30332866:clu_6423	0.00000065	0.35	Heart - Atrial Appendage
								ENSG00000152219.4	ARL14EP	30323202:30330886:clu_7112	0.00000065	-0.35	Colon - Transverse
								ENSG00000152219.4	ARL14EP	30323202:30332866:clu_7213	0.00000072	0.29	Adipose - Visceral (Omentum)
								ENSG00000152219.4	ARL14EP	30323202:30332866:clu_7768	0.0000011	0.25	Lung
								ENSG00000152219.4	ARL14EP	30323202:30332866:clu_6935	0.0000055	0.37	Pituitary
								ENSG00000152219.4	ARL14EP	30323202:30332866:clu_6762	0.0000084	0.25	Esophagus - Muscularis
								ENSG00000152219.4	ARL14EP	30323202:30332866:clu_7364	0.0000086	0.3	Breast - Mammary Tissue
11	rs555621	30214997	rs560078dbSNP	30235575	-20578	0.87	1	ENSG00000152219.4	ARL14EP	30323202:30332866:clu_6469	0.000000000000004	0.36	Muscle - Skeletal
								ENSG00000152219.4	ARL14EP	30323202:30332866:clu_7795	0.000000000000042	0.41	Thyroid
								ENSG00000152219.4	ARL14EP	30323202:30332866:clu_13060	0.000000000000071	0.57	Testis
								ENSG00000152219.4	ARL14EP	30323202:30332866:clu_5729	0.000000000000098	0.49	Heart - Left Ventricle
								ENSG00000152219.4	ARL14EP	30323202:30332866:clu_7746	0.00000000000056	0.42	Nerve - Tibial
								ENSG00000152219.4	ARL14EP	30323202:30332866:clu_7473	0.0000000000081	0.35	Adipose - Subcutaneous
								ENSG00000152219.4	ARL14EP	30323202:30332866:clu_5792	0.0000000048	0.34	Adrenal Gland
								ENSG00000152219.4	ARL14EP	30323202:30332866:clu_6043	0.000000012	0.2	Cells - Cultured fibroblasts
								ENSG00000152219.4	ARL14EP	30323202:30332866:clu_7483	0.000000016	0.31	Skin - Sun Exposed (Lower leg)
								ENSG00000152219.4	ARL14EP	30323202:30332866:clu_6603	0.000000026	0.37	Artery - Aorta
								ENSG00000152219.4	ARL14EP	30323202:30332866:clu_6906	0.000000047	0.31	Artery - Tibial
								ENSG00000152219.4	ARL14EP	30323202:30330886:clu_7112	0.000000094	-0.38	Colon - Transverse
								ENSG00000152219.4	ARL14EP	30323202:30332866:clu_7768	0.00000051	0.26	Lung
								ENSG00000152219.4	ARL14EP	30323202:30332866:clu_7213	0.00000064	0.29	Adipose - Visceral (Omentum)
								ENSG00000152219.4	ARL14EP	30323202:30332866:clu_6423	0.00000082	0.34	Heart - Atrial Appendage
								ENSG00000152219.4	ARL14EP	30323202:30332866:clu_6762	0.0000034	0.27	Esophagus - Muscularis
								ENSG00000152219.4	ARL14EP	30323202:30332866:clu_6935	0.0000069	0.37	Pituitary
								ENSG00000152219.4	ARL14EP	30323202:30332866:clu_7364	0.00001	0.3	Breast - Mammary Tissue
11	rs555621	30214997	rs626869dbSNP	30237223	-22226	0.87	1	ENSG00000152219.4	ARL14EP	30323202:30332866:clu_6469	0.0000000000000054	0.36	Muscle - Skeletal
								ENSG00000152219.4	ARL14EP	30323202:30332866:clu_13060	0.000000000000032	0.58	Testis
								ENSG00000152219.4	ARL14EP	30323202:30332866:clu_5729	0.000000000000097	0.49	Heart - Left Ventricle
								ENSG00000152219.4	ARL14EP	30323202:30332866:clu_7795	0.00000000000015	0.4	Thyroid
								ENSG00000152219.4	ARL14EP	30323202:30332866:clu_7746	0.0000000000011	0.42	Nerve - Tibial
								ENSG00000152219.4	ARL14EP	30323202:30332866:clu_7473	0.000000000004	0.35	Adipose - Subcutaneous
								ENSG00000152219.4	ARL14EP	30323202:30332866:clu_5792	0.0000000044	0.34	Adrenal Gland
								ENSG00000152219.4	ARL14EP	30323202:30332866:clu_6043	0.0000000067	0.2	Cells - Cultured fibroblasts
								ENSG00000152219.4	ARL14EP	30323202:30332866:clu_6603	0.000000018	0.38	Artery - Aorta
								ENSG00000152219.4	ARL14EP	30323202:30332866:clu_6906	0.000000021	0.32	Artery - Tibial
								ENSG00000152219.4	ARL14EP	30323202:30332866:clu_7483	0.000000026	0.3	Skin - Sun Exposed (Lower leg)
								ENSG00000152219.4	ARL14EP	30323202:30330886:clu_7112	0.00000031	-0.36	Colon - Transverse
								ENSG00000152219.4	ARL14EP	30323202:30332866:clu_6423	0.0000008	0.35	Heart - Atrial Appendage
								ENSG00000152219.4	ARL14EP	30323202:30332866:clu_7213	0.00000094	0.29	Adipose - Visceral (Omentum)
								ENSG00000152219.4	ARL14EP	30323202:30332866:clu_7768	0.0000011	0.25	Lung
								ENSG00000152219.4	ARL14EP	30323202:30332866:clu_6935	0.0000055	0.37	Pituitary
								ENSG00000152219.4	ARL14EP	30323202:30332866:clu_7364	0.0000056	0.31	Breast - Mammary Tissue
								ENSG00000152219.4	ARL14EP	30323202:30332866:clu_6762	0.0000061	0.26	Esophagus - Muscularis
11	rs555621	30214997	rs615577dbSNP	30237442	-22445	0.86	0.99	ENSG00000152219.4	ARL14EP	30323202:30332866:clu_6469	0.0000000000000049	0.36	Muscle - Skeletal
								ENSG00000152219.4	ARL14EP	30323202:30332866:clu_13060	0.000000000000032	0.58	Testis
								ENSG00000152219.4	ARL14EP	30323202:30332866:clu_7795	0.000000000000059	0.41	Thyroid
								ENSG00000152219.4	ARL14EP	30323202:30332866:clu_5729	0.00000000000016	0.49	Heart - Left Ventricle
								ENSG00000152219.4	ARL14EP	30323202:30332866:clu_7746	0.0000000000011	0.42	Nerve - Tibial
								ENSG00000152219.4	ARL14EP	30323202:30332866:clu_7473	0.0000000000061	0.35	Adipose - Subcutaneous
								ENSG00000152219.4	ARL14EP	30323202:30332866:clu_5792	0.0000000044	0.34	Adrenal Gland
								ENSG00000152219.4	ARL14EP	30323202:30332866:clu_6043	0.000000012	0.2	Cells - Cultured fibroblasts
								ENSG00000152219.4	ARL14EP	30323202:30332866:clu_6603	0.000000026	0.37	Artery - Aorta
								ENSG00000152219.4	ARL14EP	30323202:30332866:clu_7483	0.000000031	0.3	Skin - Sun Exposed (Lower leg)
								ENSG00000152219.4	ARL14EP	30323202:30332866:clu_6906	0.000000034	0.31	Artery - Tibial
								ENSG00000152219.4	ARL14EP	30323202:30330886:clu_7112	0.00000031	-0.36	Colon - Transverse
								ENSG00000152219.4	ARL14EP	30323202:30332866:clu_6423	0.00000063	0.35	Heart - Atrial Appendage
								ENSG00000152219.4	ARL14EP	30323202:30332866:clu_7213	0.00000072	0.29	Adipose - Visceral (Omentum)
								ENSG00000152219.4	ARL14EP	30323202:30332866:clu_7768	0.0000011	0.25	Lung
								ENSG00000152219.4	ARL14EP	30323202:30332866:clu_7364	0.0000055	0.31	Breast - Mammary Tissue
								ENSG00000152219.4	ARL14EP	30323202:30332866:clu_6935	0.0000055	0.37	Pituitary
								ENSG00000152219.4	ARL14EP	30323202:30332866:clu_6762	0.0000084	0.25	Esophagus - Muscularis
11	rs555621	30214997	rs622356dbSNP	30240363	-25366	0.86	0.99	ENSG00000152219.4	ARL14EP	30323202:30332866:clu_6469	0.0000000000000049	0.36	Muscle - Skeletal
								ENSG00000152219.4	ARL14EP	30323202:30332866:clu_13060	0.000000000000032	0.58	Testis
								ENSG00000152219.4	ARL14EP	30323202:30332866:clu_7795	0.000000000000059	0.41	Thyroid
								ENSG00000152219.4	ARL14EP	30323202:30332866:clu_5729	0.00000000000016	0.49	Heart - Left Ventricle
								ENSG00000152219.4	ARL14EP	30323202:30332866:clu_7746	0.0000000000011	0.42	Nerve - Tibial
								ENSG00000152219.4	ARL14EP	30323202:30332866:clu_7473	0.0000000000061	0.35	Adipose - Subcutaneous
								ENSG00000152219.4	ARL14EP	30323202:30332866:clu_5792	0.0000000044	0.34	Adrenal Gland
								ENSG00000152219.4	ARL14EP	30323202:30332866:clu_6043	0.000000012	0.2	Cells - Cultured fibroblasts
								ENSG00000152219.4	ARL14EP	30323202:30332866:clu_6603	0.000000026	0.37	Artery - Aorta
								ENSG00000152219.4	ARL14EP	30323202:30332866:clu_7483	0.000000031	0.3	Skin - Sun Exposed (Lower leg)
								ENSG00000152219.4	ARL14EP	30323202:30332866:clu_6906	0.000000034	0.31	Artery - Tibial
								ENSG00000152219.4	ARL14EP	30323202:30330886:clu_7112	0.00000031	-0.36	Colon - Transverse
								ENSG00000152219.4	ARL14EP	30323202:30332866:clu_6423	0.00000063	0.35	Heart - Atrial Appendage
								ENSG00000152219.4	ARL14EP	30323202:30332866:clu_7213	0.00000072	0.29	Adipose - Visceral (Omentum)
								ENSG00000152219.4	ARL14EP	30323202:30332866:clu_7768	0.0000011	0.25	Lung
								ENSG00000152219.4	ARL14EP	30323202:30332866:clu_7364	0.0000055	0.31	Breast - Mammary Tissue
								ENSG00000152219.4	ARL14EP	30323202:30332866:clu_6935	0.0000055	0.37	Pituitary
								ENSG00000152219.4	ARL14EP	30323202:30332866:clu_6762	0.0000084	0.25	Esophagus - Muscularis
11	rs1782507	30222321	rs521271dbSNP	30218923	3398	0.98	1	ENSG00000152219.4	ARL14EP	30323202:30332866:clu_13060	7e-70	2020-02-01	Testis
								ENSG00000152219.4	ARL14EP	30323202:30332866:clu_7473	1.3E-44	0.67	Adipose - Subcutaneous
								ENSG00000152219.4	ARL14EP	30323202:30332866:clu_6469	1.2E-41	0.6	Muscle - Skeletal
								ENSG00000152219.4	ARL14EP	30323202:30332866:clu_7746	4.3E-40	0.75	Nerve - Tibial
								ENSG00000152219.4	ARL14EP	30323202:30332866:clu_6603	3.4E-37	0.81	Artery - Aorta
								ENSG00000152219.4	ARL14EP	30323202:30332866:clu_7795	3.4E-35	0.65	Thyroid
								ENSG00000152219.4	ARL14EP	30323202:30332866:clu_6906	4.5E-35	0.68	Artery - Tibial
								ENSG00000152219.4	ARL14EP	30323202:30332866:clu_6043	5.6E-34	0.42	Cells - Cultured fibroblasts
								ENSG00000152219.4	ARL14EP	30323202:30332866:clu_5729	7.5E-34	0.77	Heart - Left Ventricle
								ENSG00000152219.4	ARL14EP	30323202:30332866:clu_7213	7.3E-29	0.64	Adipose - Visceral (Omentum)
								ENSG00000152219.4	ARL14EP	30323202:30332866:clu_7768	2.5E-26	0.54	Lung
								ENSG00000152219.4	ARL14EP	30323202:30332866:clu_6423	8.8E-26	0.72	Heart - Atrial Appendage
								ENSG00000152219.4	ARL14EP	30323202:30332866:clu_7364	1.3E-25	0.72	Breast - Mammary Tissue
								ENSG00000152219.4	ARL14EP	30323202:30332866:clu_6762	8.4E-23	0.55	Esophagus - Muscularis
								ENSG00000152219.4	ARL14EP	30323202:30332866:clu_7483	0.0000000000000000001	0.51	Skin - Sun Exposed (Lower leg)
								ENSG00000152219.4	ARL14EP	30323202:30332866:clu_5792	0.0000000000000000053	0.52	Adrenal Gland
								ENSG00000152219.4	ARL14EP	30323202:30332866:clu_5239	0.000000000000000068	0.94	Cells - EBV-transformed lymphocytes
								ENSG00000152219.4	ARL14EP	30323202:30332866:clu_6123	0.00000000000004	0.67	Artery - Coronary
								ENSG00000152219.4	ARL14EP	30323202:30332866:clu_6417	0.00000000000013	0.54	Esophagus - Gastroesophageal Junction
								ENSG00000152219.4	ARL14EP	30323202:30332866:clu_6537	0.00000000000025	0.5	Colon - Sigmoid
								ENSG00000152219.4	ARL14EP	30323202:30330886:clu_7112	0.000000000035	-0.48	Colon - Transverse
								ENSG00000152219.4	ARL14EP	30323202:30330886:clu_6633	0.000000000038	-0.39	Esophagus - Mucosa
								ENSG00000152219.4	ARL14EP	30323202:30332866:clu_6614	0.00000000013	0.48	Stomach
								ENSG00000152219.4	ARL14EP	30323202:30332866:clu_6223	0.00000000023	0.6	Spleen
								ENSG00000152219.4	ARL14EP	30323202:30330886:clu_5709	0.0000000056	-0.63	Brain - Cortex
								ENSG00000152219.4	ARL14EP	30323202:30330886:clu_5816	0.000000021	-0.49	Pancreas
								ENSG00000152219.4	ARL14EP	30323202:30332866:clu_6935	0.000000025	0.48	Pituitary
								ENSG00000152219.4	ARL14EP	30323202:30330886:clu_4859	0.0000001	-0.55	Liver
								ENSG00000152219.4	ARL14EP	30332993:30336567:clu_5749	0.00000061	0.28	Whole Blood
								ENSG00000152219.4	ARL14EP	30323202:30332866:clu_6404	0.0000014	0.49	Small Intestine - Terminal Ileum
11	rs1782507	30222321	rs1782508dbSNP	30222248	73	0.98	1	ENSG00000152219.4	ARL14EP	30323202:30332866:clu_13060	1.6E-62	2020-01-01	Testis
								ENSG00000152219.4	ARL14EP	30323202:30332866:clu_7473	9.3E-44	0.67	Adipose - Subcutaneous
								ENSG00000152219.4	ARL14EP	30323202:30332866:clu_6469	3e-38	0.58	Muscle - Skeletal
								ENSG00000152219.4	ARL14EP	30323202:30332866:clu_7746	3.3E-37	0.72	Nerve - Tibial
								ENSG00000152219.4	ARL14EP	30323202:30332866:clu_6906	4.1E-36	0.69	Artery - Tibial
								ENSG00000152219.4	ARL14EP	30323202:30332866:clu_7795	1e-34	0.65	Thyroid
								ENSG00000152219.4	ARL14EP	30323202:30332866:clu_6603	2.7E-33	0.77	Artery - Aorta
								ENSG00000152219.4	ARL14EP	30323202:30332866:clu_6043	1.1E-30	0.4	Cells - Cultured fibroblasts
								ENSG00000152219.4	ARL14EP	30323202:30332866:clu_5729	1.9E-30	0.73	Heart - Left Ventricle
								ENSG00000152219.4	ARL14EP	30323202:30332866:clu_7213	7e-28	0.63	Adipose - Visceral (Omentum)
								ENSG00000152219.4	ARL14EP	30323202:30332866:clu_7768	7.9E-24	0.51	Lung
								ENSG00000152219.4	ARL14EP	30323202:30332866:clu_6423	2.1E-23	0.67	Heart - Atrial Appendage
								ENSG00000152219.4	ARL14EP	30323202:30332866:clu_7364	3.8E-22	0.66	Breast - Mammary Tissue
								ENSG00000152219.4	ARL14EP	30323202:30332866:clu_6762	4.6E-21	0.53	Esophagus - Muscularis
								ENSG00000152219.4	ARL14EP	30323202:30332866:clu_7483	2.7E-20	0.51	Skin - Sun Exposed (Lower leg)
								ENSG00000152219.4	ARL14EP	30323202:30332866:clu_5792	5.6E-19	0.52	Adrenal Gland
								ENSG00000152219.4	ARL14EP	30323202:30332866:clu_5239	0.00000000000000049	0.94	Cells - EBV-transformed lymphocytes
								ENSG00000152219.4	ARL14EP	30323202:30332866:clu_6123	0.0000000000054	0.63	Artery - Coronary
								ENSG00000152219.4	ARL14EP	30323202:30332866:clu_6417	0.0000000000084	0.49	Esophagus - Gastroesophageal Junction
								ENSG00000152219.4	ARL14EP	30323202:30332866:clu_6537	0.0000000000097	0.46	Colon - Sigmoid
								ENSG00000152219.4	ARL14EP	30323202:30330886:clu_7112	0.00000000031	-0.46	Colon - Transverse
								ENSG00000152219.4	ARL14EP	30323202:30330886:clu_6633	0.00000000051	-0.36	Esophagus - Mucosa
								ENSG00000152219.4	ARL14EP	30323202:30332866:clu_6614	0.0000000025	0.44	Stomach
								ENSG00000152219.4	ARL14EP	30323202:30332866:clu_6935	0.0000000047	0.5	Pituitary
								ENSG00000152219.4	ARL14EP	30323202:30330886:clu_5709	0.000000016	-0.6	Brain - Cortex
								ENSG00000152219.4	ARL14EP	30323202:30332866:clu_6223	0.000000025	0.54	Spleen
								ENSG00000152219.4	ARL14EP	30332993:30336567:clu_5749	0.00000021	0.29	Whole Blood
								ENSG00000152219.4	ARL14EP	30323202:30330886:clu_5816	0.00000041	-0.44	Pancreas
								ENSG00000152219.4	ARL14EP	30323202:30330886:clu_4859	0.0000014	-0.49	Liver
								ENSG00000152219.4	ARL14EP	30323202:30332866:clu_6404	0.0000016	0.49	Small Intestine - Terminal Ileum
11	rs1782507	30222321	rs653452dbSNP	30222688	-367	1	1	ENSG00000152219.4	ARL14EP	30323202:30332866:clu_13060	4.7E-71	2020-02-01	Testis
								ENSG00000152219.4	ARL14EP	30323202:30332866:clu_7473	6.7E-47	0.69	Adipose - Subcutaneous
								ENSG00000152219.4	ARL14EP	30323202:30332866:clu_6469	1.2E-41	0.61	Muscle - Skeletal
								ENSG00000152219.4	ARL14EP	30323202:30332866:clu_7746	1.4E-40	0.76	Nerve - Tibial
								ENSG00000152219.4	ARL14EP	30323202:30332866:clu_6603	2.4E-37	0.81	Artery - Aorta
								ENSG00000152219.4	ARL14EP	30323202:30332866:clu_7795	2.4E-36	0.66	Thyroid
								ENSG00000152219.4	ARL14EP	30323202:30332866:clu_6906	4.7E-36	0.69	Artery - Tibial
								ENSG00000152219.4	ARL14EP	30323202:30332866:clu_5729	4.9E-34	0.78	Heart - Left Ventricle
								ENSG00000152219.4	ARL14EP	30323202:30332866:clu_6043	7.5E-34	0.42	Cells - Cultured fibroblasts
								ENSG00000152219.4	ARL14EP	30323202:30332866:clu_7213	5.7E-29	0.65	Adipose - Visceral (Omentum)
								ENSG00000152219.4	ARL14EP	30323202:30332866:clu_7768	1.7E-26	0.54	Lung
								ENSG00000152219.4	ARL14EP	30323202:30332866:clu_6423	3.4E-26	0.73	Heart - Atrial Appendage
								ENSG00000152219.4	ARL14EP	30323202:30332866:clu_7364	1.3E-25	0.72	Breast - Mammary Tissue
								ENSG00000152219.4	ARL14EP	30323202:30332866:clu_6762	1.7E-23	0.56	Esophagus - Muscularis
								ENSG00000152219.4	ARL14EP	30323202:30332866:clu_7483	3.5E-20	0.52	Skin - Sun Exposed (Lower leg)
								ENSG00000152219.4	ARL14EP	30323202:30332866:clu_5792	0.0000000000000000022	0.52	Adrenal Gland
								ENSG00000152219.4	ARL14EP	30323202:30332866:clu_5239	0.00000000000000014	0.93	Cells - EBV-transformed lymphocytes
								ENSG00000152219.4	ARL14EP	30323202:30332866:clu_6123	0.000000000000052	0.68	Artery - Coronary
								ENSG00000152219.4	ARL14EP	30323202:30332866:clu_6417	0.00000000000033	0.53	Esophagus - Gastroesophageal Junction
								ENSG00000152219.4	ARL14EP	30323202:30332866:clu_6537	0.00000000000038	0.5	Colon - Sigmoid
								ENSG00000152219.4	ARL14EP	30323202:30330886:clu_7112	0.000000000025	-0.49	Colon - Transverse
								ENSG00000152219.4	ARL14EP	30323202:30330886:clu_6633	0.000000000055	-0.39	Esophagus - Mucosa
								ENSG00000152219.4	ARL14EP	30323202:30332866:clu_6614	0.000000000082	0.49	Stomach
								ENSG00000152219.4	ARL14EP	30323202:30332866:clu_6223	0.00000000024	0.6	Spleen
								ENSG00000152219.4	ARL14EP	30323202:30330886:clu_5709	0.0000000056	-0.63	Brain - Cortex
								ENSG00000152219.4	ARL14EP	30323202:30332866:clu_6935	0.000000013	0.5	Pituitary
								ENSG00000152219.4	ARL14EP	30323202:30330886:clu_5816	0.000000017	-0.49	Pancreas
								ENSG00000152219.4	ARL14EP	30323202:30330886:clu_4859	0.00000011	-0.55	Liver
								ENSG00000152219.4	ARL14EP	30323202:30332866:clu_6404	0.00000048	0.51	Small Intestine - Terminal Ileum
								ENSG00000152219.4	ARL14EP	30332993:30336567:clu_5749	0.000001	0.28	Whole Blood
11	rs1782507	30222321	rs642126dbSNP	30244823	-22502	0.91	0.96	ENSG00000152219.4	ARL14EP	30323202:30332866:clu_13060	2.9E-73	2020-02-01	Testis
								ENSG00000152219.4	ARL14EP	30323202:30332866:clu_7473	2e-46	0.69	Adipose - Subcutaneous
								ENSG00000152219.4	ARL14EP	30323202:30332866:clu_6469	3.4E-41	0.6	Muscle - Skeletal
								ENSG00000152219.4	ARL14EP	30323202:30332866:clu_7746	5.4E-40	0.75	Nerve - Tibial
								ENSG00000152219.4	ARL14EP	30323202:30332866:clu_6603	2.4E-37	0.81	Artery - Aorta
								ENSG00000152219.4	ARL14EP	30323202:30332866:clu_7795	2.4E-36	0.66	Thyroid
								ENSG00000152219.4	ARL14EP	30323202:30332866:clu_6906	9.2E-36	0.69	Artery - Tibial
								ENSG00000152219.4	ARL14EP	30323202:30332866:clu_6043	4.7E-34	0.42	Cells - Cultured fibroblasts
								ENSG00000152219.4	ARL14EP	30323202:30332866:clu_5729	4.9E-34	0.78	Heart - Left Ventricle
								ENSG00000152219.4	ARL14EP	30323202:30332866:clu_7213	5.3E-29	0.65	Adipose - Visceral (Omentum)
								ENSG00000152219.4	ARL14EP	30323202:30332866:clu_7768	1.7E-26	0.54	Lung
								ENSG00000152219.4	ARL14EP	30323202:30332866:clu_6423	4.4E-26	0.73	Heart - Atrial Appendage
								ENSG00000152219.4	ARL14EP	30323202:30332866:clu_7364	3.7E-25	0.71	Breast - Mammary Tissue
								ENSG00000152219.4	ARL14EP	30323202:30332866:clu_6762	1.7E-23	0.56	Esophagus - Muscularis
								ENSG00000152219.4	ARL14EP	30323202:30332866:clu_7483	2.6E-20	0.52	Skin - Sun Exposed (Lower leg)
								ENSG00000152219.4	ARL14EP	30323202:30332866:clu_5792	0.0000000000000000022	0.52	Adrenal Gland
								ENSG00000152219.4	ARL14EP	30323202:30332866:clu_5239	0.00000000000000014	0.93	Cells - EBV-transformed lymphocytes
								ENSG00000152219.4	ARL14EP	30323202:30332866:clu_6123	0.000000000000052	0.68	Artery - Coronary
								ENSG00000152219.4	ARL14EP	30323202:30332866:clu_6417	0.00000000000014	0.54	Esophagus - Gastroesophageal Junction
								ENSG00000152219.4	ARL14EP	30323202:30332866:clu_6537	0.00000000000038	0.5	Colon - Sigmoid
								ENSG00000152219.4	ARL14EP	30323202:30330886:clu_7112	0.000000000074	-0.48	Colon - Transverse
								ENSG00000152219.4	ARL14EP	30323202:30332866:clu_6614	0.000000000082	0.49	Stomach
								ENSG00000152219.4	ARL14EP	30323202:30330886:clu_6633	0.00000000016	-0.38	Esophagus - Mucosa
								ENSG00000152219.4	ARL14EP	30323202:30332866:clu_6223	0.00000000024	0.6	Spleen
								ENSG00000152219.4	ARL14EP	30323202:30330886:clu_5709	0.0000000056	-0.63	Brain - Cortex
								ENSG00000152219.4	ARL14EP	30323202:30332866:clu_6935	0.000000012	0.49	Pituitary
								ENSG00000152219.4	ARL14EP	30323202:30330886:clu_5816	0.000000017	-0.49	Pancreas
								ENSG00000152219.4	ARL14EP	30323202:30330886:clu_4859	0.00000011	-0.55	Liver
								ENSG00000152219.4	ARL14EP	30323202:30332866:clu_6404	0.00000048	0.51	Small Intestine - Terminal Ileum
								ENSG00000152219.4	ARL14EP	30332993:30336567:clu_5749	0.0000012	0.27	Whole Blood
11	rs1782507	30222321	rs515997dbSNP	30245491	-23170	0.84	0.96	ENSG00000152219.4	ARL14EP	30323202:30332866:clu_13060	2.4E-71	2020-02-01	Testis
								ENSG00000152219.4	ARL14EP	30323202:30332866:clu_7473	2.7E-47	0.69	Adipose - Subcutaneous
								ENSG00000152219.4	ARL14EP	30323202:30332866:clu_6469	8e-42	0.61	Muscle - Skeletal
								ENSG00000152219.4	ARL14EP	30323202:30332866:clu_7746	2.5E-40	0.76	Nerve - Tibial
								ENSG00000152219.4	ARL14EP	30323202:30332866:clu_6603	2.4E-37	0.81	Artery - Aorta
								ENSG00000152219.4	ARL14EP	30323202:30332866:clu_6906	1.3E-36	0.7	Artery - Tibial
								ENSG00000152219.4	ARL14EP	30323202:30332866:clu_7795	1.9E-36	0.67	Thyroid
								ENSG00000152219.4	ARL14EP	30323202:30332866:clu_5729	5.5E-34	0.78	Heart - Left Ventricle
								ENSG00000152219.4	ARL14EP	30323202:30332866:clu_6043	5.8E-34	0.42	Cells - Cultured fibroblasts
								ENSG00000152219.4	ARL14EP	30323202:30332866:clu_7213	9.5E-29	0.64	Adipose - Visceral (Omentum)
								ENSG00000152219.4	ARL14EP	30323202:30332866:clu_7768	1.9E-26	0.55	Lung
								ENSG00000152219.4	ARL14EP	30323202:30332866:clu_6423	2.2E-26	0.73	Heart - Atrial Appendage
								ENSG00000152219.4	ARL14EP	30323202:30332866:clu_7364	3.4E-26	0.72	Breast - Mammary Tissue
								ENSG00000152219.4	ARL14EP	30323202:30332866:clu_6762	1.2E-22	0.55	Esophagus - Muscularis
								ENSG00000152219.4	ARL14EP	30323202:30332866:clu_7483	3.2E-20	0.52	Skin - Sun Exposed (Lower leg)
								ENSG00000152219.4	ARL14EP	30323202:30332866:clu_5792	0.0000000000000000012	0.52	Adrenal Gland
								ENSG00000152219.4	ARL14EP	30323202:30332866:clu_5239	0.000000000000000013	0.95	Cells - EBV-transformed lymphocytes
								ENSG00000152219.4	ARL14EP	30323202:30332866:clu_6537	0.00000000000032	0.5	Colon - Sigmoid
								ENSG00000152219.4	ARL14EP	30323202:30332866:clu_6417	0.00000000000059	0.53	Esophagus - Gastroesophageal Junction
								ENSG00000152219.4	ARL14EP	30323202:30332866:clu_6123	0.0000000000013	0.65	Artery - Coronary
								ENSG00000152219.4	ARL14EP	30323202:30332866:clu_6614	0.000000000064	0.49	Stomach
								ENSG00000152219.4	ARL14EP	30323202:30330886:clu_7112	0.000000000097	-0.48	Colon - Transverse
								ENSG00000152219.4	ARL14EP	30323202:30330886:clu_6633	0.00000000056	-0.37	Esophagus - Mucosa
								ENSG00000152219.4	ARL14EP	30323202:30332866:clu_6223	0.00000000065	0.59	Spleen
								ENSG00000152219.4	ARL14EP	30323202:30330886:clu_5709	0.0000000056	-0.63	Brain - Cortex
								ENSG00000152219.4	ARL14EP	30323202:30332866:clu_6935	0.000000012	0.49	Pituitary
								ENSG00000152219.4	ARL14EP	30323202:30330886:clu_5816	0.000000029	-0.48	Pancreas
								ENSG00000152219.4	ARL14EP	30323202:30330886:clu_4859	0.00000012	-0.54	Liver
								ENSG00000152219.4	ARL14EP	30332993:30336567:clu_5749	0.0000013	0.27	Whole Blood
								ENSG00000152219.4	ARL14EP	30323202:30332866:clu_6404	0.0000015	0.49	Small Intestine - Terminal Ileum
11	rs1782507	30222321	rs689233dbSNP	30249120	-26799	0.9	0.96	ENSG00000152219.4	ARL14EP	30323202:30332866:clu_13060	3.9E-69	2020-02-01	Testis
								ENSG00000152219.4	ARL14EP	30323202:30332866:clu_7473	2.3E-47	0.7	Adipose - Subcutaneous
								ENSG00000152219.4	ARL14EP	30323202:30332866:clu_6469	7.2E-41	0.6	Muscle - Skeletal
								ENSG00000152219.4	ARL14EP	30323202:30332866:clu_7746	1.7E-39	0.75	Nerve - Tibial
								ENSG00000152219.4	ARL14EP	30323202:30332866:clu_6603	4.1E-38	0.82	Artery - Aorta
								ENSG00000152219.4	ARL14EP	30323202:30332866:clu_6906	1.4E-36	0.69	Artery - Tibial
								ENSG00000152219.4	ARL14EP	30323202:30332866:clu_7795	3.3E-35	0.66	Thyroid
								ENSG00000152219.4	ARL14EP	30323202:30332866:clu_6043	1.3E-34	0.42	Cells - Cultured fibroblasts
								ENSG00000152219.4	ARL14EP	30323202:30332866:clu_5729	6.8E-33	0.76	Heart - Left Ventricle
								ENSG00000152219.4	ARL14EP	30323202:30332866:clu_7213	1.5E-27	0.63	Adipose - Visceral (Omentum)
								ENSG00000152219.4	ARL14EP	30323202:30332866:clu_7768	5e-26	0.54	Lung
								ENSG00000152219.4	ARL14EP	30323202:30332866:clu_6423	5.6E-26	0.72	Heart - Atrial Appendage
								ENSG00000152219.4	ARL14EP	30323202:30332866:clu_7364	4.5E-25	0.71	Breast - Mammary Tissue
								ENSG00000152219.4	ARL14EP	30323202:30332866:clu_6762	3.5E-23	0.56	Esophagus - Muscularis
								ENSG00000152219.4	ARL14EP	30323202:30332866:clu_7483	5.4E-20	0.51	Skin - Sun Exposed (Lower leg)
								ENSG00000152219.4	ARL14EP	30323202:30332866:clu_5792	0.0000000000000000012	0.52	Adrenal Gland
								ENSG00000152219.4	ARL14EP	30323202:30332866:clu_5239	0.00000000000000001	0.96	Cells - EBV-transformed lymphocytes
								ENSG00000152219.4	ARL14EP	30323202:30332866:clu_6417	0.00000000000014	0.54	Esophagus - Gastroesophageal Junction
								ENSG00000152219.4	ARL14EP	30323202:30332866:clu_6537	0.0000000000004	0.5	Colon - Sigmoid
								ENSG00000152219.4	ARL14EP	30323202:30332866:clu_6123	0.00000000000093	0.65	Artery - Coronary
								ENSG00000152219.4	ARL14EP	30323202:30332866:clu_6614	0.00000000021	0.47	Stomach
								ENSG00000152219.4	ARL14EP	30323202:30332866:clu_6223	0.00000000026	0.61	Spleen
								ENSG00000152219.4	ARL14EP	30323202:30330886:clu_6633	0.00000000074	-0.37	Esophagus - Mucosa
								ENSG00000152219.4	ARL14EP	30323202:30330886:clu_7112	0.0000000017	-0.45	Colon - Transverse
								ENSG00000152219.4	ARL14EP	30323202:30330886:clu_5709	0.0000000038	-0.63	Brain - Cortex
								ENSG00000152219.4	ARL14EP	30323202:30332866:clu_6935	0.000000012	0.49	Pituitary
								ENSG00000152219.4	ARL14EP	30323202:30330886:clu_5816	0.00000005	-0.48	Pancreas
								ENSG00000152219.4	ARL14EP	30323202:30330886:clu_4859	0.00000017	-0.54	Liver
								ENSG00000152219.4	ARL14EP	30332993:30336567:clu_5749	0.0000017	0.27	Whole Blood
								ENSG00000152219.4	ARL14EP	30323202:30332866:clu_6404	0.0000034	0.48	Small Intestine - Terminal Ileum
11	rs1782507	30222321	rs675635dbSNP	30249859	-27538	0.91	0.96	ENSG00000152219.4	ARL14EP	30323202:30332866:clu_13060	2.7E-72	2020-02-01	Testis
								ENSG00000152219.4	ARL14EP	30323202:30332866:clu_7473	2.8E-47	0.69	Adipose - Subcutaneous
								ENSG00000152219.4	ARL14EP	30323202:30332866:clu_6469	1.8E-41	0.61	Muscle - Skeletal
								ENSG00000152219.4	ARL14EP	30323202:30332866:clu_7746	1.9E-40	0.76	Nerve - Tibial
								ENSG00000152219.4	ARL14EP	30323202:30332866:clu_6603	1.1E-37	0.82	Artery - Aorta
								ENSG00000152219.4	ARL14EP	30323202:30332866:clu_6906	1.1E-36	0.7	Artery - Tibial
								ENSG00000152219.4	ARL14EP	30323202:30332866:clu_7795	1.7E-35	0.66	Thyroid
								ENSG00000152219.4	ARL14EP	30323202:30332866:clu_6043	1.8E-34	0.42	Cells - Cultured fibroblasts
								ENSG00000152219.4	ARL14EP	30323202:30332866:clu_5729	2.2E-34	0.78	Heart - Left Ventricle
								ENSG00000152219.4	ARL14EP	30323202:30332866:clu_7213	1.1E-28	0.64	Adipose - Visceral (Omentum)
								ENSG00000152219.4	ARL14EP	30323202:30332866:clu_7768	1.7E-26	0.54	Lung
								ENSG00000152219.4	ARL14EP	30323202:30332866:clu_6423	6.8E-26	0.72	Heart - Atrial Appendage
								ENSG00000152219.4	ARL14EP	30323202:30332866:clu_7364	8.8E-26	0.72	Breast - Mammary Tissue
								ENSG00000152219.4	ARL14EP	30323202:30332866:clu_6762	7.5E-24	0.57	Esophagus - Muscularis
								ENSG00000152219.4	ARL14EP	30323202:30332866:clu_7483	2.7E-20	0.52	Skin - Sun Exposed (Lower leg)
								ENSG00000152219.4	ARL14EP	30323202:30332866:clu_5792	0.0000000000000000022	0.52	Adrenal Gland
								ENSG00000152219.4	ARL14EP	30323202:30332866:clu_5239	0.00000000000000014	0.93	Cells - EBV-transformed lymphocytes
								ENSG00000152219.4	ARL14EP	30323202:30332866:clu_6123	0.000000000000035	0.68	Artery - Coronary
								ENSG00000152219.4	ARL14EP	30323202:30332866:clu_6417	0.00000000000023	0.54	Esophagus - Gastroesophageal Junction
								ENSG00000152219.4	ARL14EP	30323202:30332866:clu_6537	0.00000000000038	0.5	Colon - Sigmoid
								ENSG00000152219.4	ARL14EP	30323202:30330886:clu_7112	0.000000000025	-0.49	Colon - Transverse
								ENSG00000152219.4	ARL14EP	30323202:30332866:clu_6614	0.000000000044	0.49	Stomach
								ENSG00000152219.4	ARL14EP	30323202:30330886:clu_6633	0.000000000087	-0.38	Esophagus - Mucosa
								ENSG00000152219.4	ARL14EP	30323202:30332866:clu_6223	0.00000000016	0.61	Spleen
								ENSG00000152219.4	ARL14EP	30323202:30330886:clu_5709	0.0000000056	-0.63	Brain - Cortex
								ENSG00000152219.4	ARL14EP	30323202:30332866:clu_6935	0.000000012	0.49	Pituitary
								ENSG00000152219.4	ARL14EP	30323202:30330886:clu_5816	0.000000017	-0.49	Pancreas
								ENSG00000152219.4	ARL14EP	30323202:30330886:clu_4859	0.00000011	-0.55	Liver
								ENSG00000152219.4	ARL14EP	30323202:30332866:clu_6404	0.00000048	0.51	Small Intestine - Terminal Ileum
								ENSG00000152219.4	ARL14EP	30332993:30336567:clu_5749	0.0000012	0.27	Whole Blood
11	rs1782507	30222321	rs673740dbSNP	30250298	-27977	0.91	0.96	ENSG00000152219.4	ARL14EP	30323202:30332866:clu_13060	2.4E-71	2020-02-01	Testis
								ENSG00000152219.4	ARL14EP	30323202:30332866:clu_7473	1.1E-47	0.7	Adipose - Subcutaneous
								ENSG00000152219.4	ARL14EP	30323202:30332866:clu_6469	1.2E-41	0.61	Muscle - Skeletal
								ENSG00000152219.4	ARL14EP	30323202:30332866:clu_7746	3.4E-40	0.75	Nerve - Tibial
								ENSG00000152219.4	ARL14EP	30323202:30332866:clu_6603	1.1E-37	0.82	Artery - Aorta
								ENSG00000152219.4	ARL14EP	30323202:30332866:clu_6906	3.5E-37	0.7	Artery - Tibial
								ENSG00000152219.4	ARL14EP	30323202:30332866:clu_7795	1.4E-35	0.66	Thyroid
								ENSG00000152219.4	ARL14EP	30323202:30332866:clu_6043	1.4E-34	0.42	Cells - Cultured fibroblasts
								ENSG00000152219.4	ARL14EP	30323202:30332866:clu_5729	2.5E-34	0.78	Heart - Left Ventricle
								ENSG00000152219.4	ARL14EP	30323202:30332866:clu_7213	1.9E-28	0.64	Adipose - Visceral (Omentum)
								ENSG00000152219.4	ARL14EP	30323202:30332866:clu_7768	1.9E-26	0.55	Lung
								ENSG00000152219.4	ARL14EP	30323202:30332866:clu_7364	3.9E-26	0.73	Breast - Mammary Tissue
								ENSG00000152219.4	ARL14EP	30323202:30332866:clu_6423	4.4E-26	0.73	Heart - Atrial Appendage
								ENSG00000152219.4	ARL14EP	30323202:30332866:clu_6762	5.7E-23	0.56	Esophagus - Muscularis
								ENSG00000152219.4	ARL14EP	30323202:30332866:clu_7483	2.4E-20	0.52	Skin - Sun Exposed (Lower leg)
								ENSG00000152219.4	ARL14EP	30323202:30332866:clu_5792	0.0000000000000000012	0.52	Adrenal Gland
								ENSG00000152219.4	ARL14EP	30323202:30332866:clu_5239	0.000000000000000013	0.95	Cells - EBV-transformed lymphocytes
								ENSG00000152219.4	ARL14EP	30323202:30332866:clu_6537	0.00000000000032	0.5	Colon - Sigmoid
								ENSG00000152219.4	ARL14EP	30323202:30332866:clu_6417	0.00000000000042	0.53	Esophagus - Gastroesophageal Junction
								ENSG00000152219.4	ARL14EP	30323202:30332866:clu_6123	0.00000000000093	0.65	Artery - Coronary
								ENSG00000152219.4	ARL14EP	30323202:30332866:clu_6614	0.000000000034	0.49	Stomach
								ENSG00000152219.4	ARL14EP	30323202:30330886:clu_7112	0.000000000097	-0.48	Colon - Transverse
								ENSG00000152219.4	ARL14EP	30323202:30330886:clu_6633	0.00000000032	-0.37	Esophagus - Mucosa
								ENSG00000152219.4	ARL14EP	30323202:30332866:clu_6223	0.00000000044	0.59	Spleen
								ENSG00000152219.4	ARL14EP	30323202:30330886:clu_5709	0.0000000056	-0.63	Brain - Cortex
								ENSG00000152219.4	ARL14EP	30323202:30332866:clu_6935	0.000000012	0.49	Pituitary
								ENSG00000152219.4	ARL14EP	30323202:30330886:clu_5816	0.000000029	-0.48	Pancreas
								ENSG00000152219.4	ARL14EP	30323202:30330886:clu_4859	0.00000012	-0.54	Liver
								ENSG00000152219.4	ARL14EP	30323202:30332866:clu_6404	0.0000015	0.49	Small Intestine - Terminal Ileum
								ENSG00000152219.4	ARL14EP	30332993:30336567:clu_5749	0.0000016	0.27	Whole Blood
11	rs1782507	30222321	rs80268289dbSNP	30250826	-28505	0.91	-0.95	ENSG00000152219.4	ARL14EP	30323202:30332866:clu_13060	2.1E-72	-1.2	Testis
								ENSG00000152219.4	ARL14EP	30323202:30332866:clu_7473	1.8E-46	-0.69	Adipose - Subcutaneous
								ENSG00000152219.4	ARL14EP	30323202:30332866:clu_6469	1.8E-40	-0.6	Muscle - Skeletal
								ENSG00000152219.4	ARL14EP	30323202:30332866:clu_7746	1.9E-40	-0.76	Nerve - Tibial
								ENSG00000152219.4	ARL14EP	30323202:30332866:clu_6603	7.2E-38	-0.81	Artery - Aorta
								ENSG00000152219.4	ARL14EP	30323202:30332866:clu_6906	1.8E-36	-0.69	Artery - Tibial
								ENSG00000152219.4	ARL14EP	30323202:30332866:clu_7795	1.4E-35	-0.65	Thyroid
								ENSG00000152219.4	ARL14EP	30323202:30332866:clu_6043	3.4E-34	-0.42	Cells - Cultured fibroblasts
								ENSG00000152219.4	ARL14EP	30323202:30332866:clu_5729	4.6E-34	-0.78	Heart - Left Ventricle
								ENSG00000152219.4	ARL14EP	30323202:30332866:clu_7213	1.7E-28	-0.64	Adipose - Visceral (Omentum)
								ENSG00000152219.4	ARL14EP	30323202:30332866:clu_7768	1.7E-26	-0.54	Lung
								ENSG00000152219.4	ARL14EP	30323202:30332866:clu_7364	6.2E-26	-0.72	Breast - Mammary Tissue
								ENSG00000152219.4	ARL14EP	30323202:30332866:clu_6423	7.6E-25	-0.71	Heart - Atrial Appendage
								ENSG00000152219.4	ARL14EP	30323202:30332866:clu_6762	1.1E-23	-0.56	Esophagus - Muscularis
								ENSG00000152219.4	ARL14EP	30323202:30332866:clu_7483	1.8E-20	-0.52	Skin - Sun Exposed (Lower leg)
								ENSG00000152219.4	ARL14EP	30323202:30332866:clu_5792	0.0000000000000000022	-0.52	Adrenal Gland
								ENSG00000152219.4	ARL14EP	30323202:30332866:clu_5239	0.00000000000000053	-0.9	Cells - EBV-transformed lymphocytes
								ENSG00000152219.4	ARL14EP	30323202:30332866:clu_6123	0.000000000000024	-0.68	Artery - Coronary
								ENSG00000152219.4	ARL14EP	30323202:30332866:clu_6537	0.00000000000014	-0.5	Colon - Sigmoid
								ENSG00000152219.4	ARL14EP	30323202:30332866:clu_6417	0.00000000000025	-0.53	Esophagus - Gastroesophageal Junction
								ENSG00000152219.4	ARL14EP	30323202:30332866:clu_6614	0.000000000043	-0.49	Stomach
								ENSG00000152219.4	ARL14EP	30323202:30330886:clu_7112	0.000000000082	0.47	Colon - Transverse
								ENSG00000152219.4	ARL14EP	30323202:30330886:clu_6633	0.00000000009	0.38	Esophagus - Mucosa
								ENSG00000152219.4	ARL14EP	30323202:30332866:clu_6223	0.0000000001	-0.61	Spleen
								ENSG00000152219.4	ARL14EP	30323202:30330886:clu_5709	0.0000000056	0.63	Brain - Cortex
								ENSG00000152219.4	ARL14EP	30323202:30332866:clu_6935	0.000000013	-0.49	Pituitary
								ENSG00000152219.4	ARL14EP	30323202:30330886:clu_5816	0.000000017	0.49	Pancreas
								ENSG00000152219.4	ARL14EP	30323202:30330886:clu_4859	0.00000011	0.55	Liver
								ENSG00000152219.4	ARL14EP	30323202:30332866:clu_6404	0.00000037	-0.51	Small Intestine - Terminal Ileum
								ENSG00000152219.4	ARL14EP	30332993:30336567:clu_5749	0.0000012	-0.27	Whole Blood
11	rs1782507	30222321	rs60781817dbSNP	30253139	-30818	0.88	-0.95	ENSG00000152219.4	ARL14EP	30323202:30332866:clu_13060	2.7E-72	-1.2	Testis
								ENSG00000152219.4	ARL14EP	30323202:30332866:clu_7473	2.8E-47	-0.69	Adipose - Subcutaneous
								ENSG00000152219.4	ARL14EP	30323202:30332866:clu_6469	1.8E-41	-0.61	Muscle - Skeletal
								ENSG00000152219.4	ARL14EP	30323202:30332866:clu_7746	1.9E-40	-0.76	Nerve - Tibial
								ENSG00000152219.4	ARL14EP	30323202:30332866:clu_6603	1.1E-37	-0.82	Artery - Aorta
								ENSG00000152219.4	ARL14EP	30323202:30332866:clu_6906	1.1E-36	-0.7	Artery - Tibial
								ENSG00000152219.4	ARL14EP	30323202:30332866:clu_7795	1.7E-35	-0.66	Thyroid
								ENSG00000152219.4	ARL14EP	30323202:30332866:clu_6043	1.8E-34	-0.42	Cells - Cultured fibroblasts
								ENSG00000152219.4	ARL14EP	30323202:30332866:clu_5729	2.2E-34	-0.78	Heart - Left Ventricle
								ENSG00000152219.4	ARL14EP	30323202:30332866:clu_7213	1.1E-28	-0.64	Adipose - Visceral (Omentum)
								ENSG00000152219.4	ARL14EP	30323202:30332866:clu_7768	1.7E-26	-0.54	Lung
								ENSG00000152219.4	ARL14EP	30323202:30332866:clu_6423	6.8E-26	-0.72	Heart - Atrial Appendage
								ENSG00000152219.4	ARL14EP	30323202:30332866:clu_7364	8.8E-26	-0.72	Breast - Mammary Tissue
								ENSG00000152219.4	ARL14EP	30323202:30332866:clu_6762	7.5E-24	-0.57	Esophagus - Muscularis
								ENSG00000152219.4	ARL14EP	30323202:30332866:clu_7483	2.7E-20	-0.52	Skin - Sun Exposed (Lower leg)
								ENSG00000152219.4	ARL14EP	30323202:30332866:clu_5792	0.0000000000000000022	-0.52	Adrenal Gland
								ENSG00000152219.4	ARL14EP	30323202:30332866:clu_5239	0.00000000000000014	-0.93	Cells - EBV-transformed lymphocytes
								ENSG00000152219.4	ARL14EP	30323202:30332866:clu_6123	0.000000000000035	-0.68	Artery - Coronary
								ENSG00000152219.4	ARL14EP	30323202:30332866:clu_6417	0.00000000000023	-0.54	Esophagus - Gastroesophageal Junction
								ENSG00000152219.4	ARL14EP	30323202:30332866:clu_6537	0.00000000000038	-0.5	Colon - Sigmoid
								ENSG00000152219.4	ARL14EP	30323202:30330886:clu_7112	0.000000000025	0.49	Colon - Transverse
								ENSG00000152219.4	ARL14EP	30323202:30332866:clu_6614	0.000000000044	-0.49	Stomach
								ENSG00000152219.4	ARL14EP	30323202:30330886:clu_6633	0.000000000087	0.38	Esophagus - Mucosa
								ENSG00000152219.4	ARL14EP	30323202:30332866:clu_6223	0.00000000016	-0.61	Spleen
								ENSG00000152219.4	ARL14EP	30323202:30330886:clu_5709	0.0000000056	0.63	Brain - Cortex
								ENSG00000152219.4	ARL14EP	30323202:30332866:clu_6935	0.000000012	-0.49	Pituitary
								ENSG00000152219.4	ARL14EP	30323202:30330886:clu_5816	0.000000017	0.49	Pancreas
								ENSG00000152219.4	ARL14EP	30323202:30330886:clu_4859	0.00000011	0.55	Liver
								ENSG00000152219.4	ARL14EP	30323202:30332866:clu_6404	0.00000048	-0.51	Small Intestine - Terminal Ileum
								ENSG00000152219.4	ARL14EP	30332993:30336567:clu_5749	0.0000012	-0.27	Whole Blood
11	rs1782507	30222321	rs61179368dbSNP	30253229	-30908	0.91	-0.96	ENSG00000152219.4	ARL14EP	30323202:30332866:clu_13060	4.7E-71	-1.2	Testis
								ENSG00000152219.4	ARL14EP	30323202:30332866:clu_7473	2.8E-47	-0.69	Adipose - Subcutaneous
								ENSG00000152219.4	ARL14EP	30323202:30332866:clu_6469	1.8E-41	-0.61	Muscle - Skeletal
								ENSG00000152219.4	ARL14EP	30323202:30332866:clu_7746	1.9E-40	-0.76	Nerve - Tibial
								ENSG00000152219.4	ARL14EP	30323202:30332866:clu_6603	1.1E-37	-0.82	Artery - Aorta
								ENSG00000152219.4	ARL14EP	30323202:30332866:clu_6906	1.2E-36	-0.7	Artery - Tibial
								ENSG00000152219.4	ARL14EP	30323202:30332866:clu_7795	1.7E-35	-0.66	Thyroid
								ENSG00000152219.4	ARL14EP	30323202:30332866:clu_6043	1.8E-34	-0.42	Cells - Cultured fibroblasts
								ENSG00000152219.4	ARL14EP	30323202:30332866:clu_5729	2.2E-34	-0.78	Heart - Left Ventricle
								ENSG00000152219.4	ARL14EP	30323202:30332866:clu_7213	1.1E-28	-0.65	Adipose - Visceral (Omentum)
								ENSG00000152219.4	ARL14EP	30323202:30332866:clu_7768	1.7E-26	-0.54	Lung
								ENSG00000152219.4	ARL14EP	30323202:30332866:clu_6423	6.8E-26	-0.72	Heart - Atrial Appendage
								ENSG00000152219.4	ARL14EP	30323202:30332866:clu_7364	1.6E-25	-0.72	Breast - Mammary Tissue
								ENSG00000152219.4	ARL14EP	30323202:30332866:clu_6762	7.5E-24	-0.57	Esophagus - Muscularis
								ENSG00000152219.4	ARL14EP	30323202:30332866:clu_7483	2.7E-20	-0.52	Skin - Sun Exposed (Lower leg)
								ENSG00000152219.4	ARL14EP	30323202:30332866:clu_5792	0.0000000000000000022	-0.52	Adrenal Gland
								ENSG00000152219.4	ARL14EP	30323202:30332866:clu_5239	0.00000000000000014	-0.93	Cells - EBV-transformed lymphocytes
								ENSG00000152219.4	ARL14EP	30323202:30332866:clu_6123	0.000000000000035	-0.68	Artery - Coronary
								ENSG00000152219.4	ARL14EP	30323202:30332866:clu_6417	0.00000000000023	-0.54	Esophagus - Gastroesophageal Junction
								ENSG00000152219.4	ARL14EP	30323202:30332866:clu_6537	0.00000000000038	-0.5	Colon - Sigmoid
								ENSG00000152219.4	ARL14EP	30323202:30330886:clu_7112	0.000000000025	0.49	Colon - Transverse
								ENSG00000152219.4	ARL14EP	30323202:30330886:clu_6633	0.00000000003	0.39	Esophagus - Mucosa
								ENSG00000152219.4	ARL14EP	30323202:30332866:clu_6614	0.000000000044	-0.49	Stomach
								ENSG00000152219.4	ARL14EP	30323202:30332866:clu_6223	0.00000000016	-0.61	Spleen
								ENSG00000152219.4	ARL14EP	30323202:30330886:clu_5709	0.0000000056	0.63	Brain - Cortex
								ENSG00000152219.4	ARL14EP	30323202:30332866:clu_6935	0.000000013	-0.5	Pituitary
								ENSG00000152219.4	ARL14EP	30323202:30330886:clu_5816	0.000000017	0.49	Pancreas
								ENSG00000152219.4	ARL14EP	30323202:30330886:clu_4859	0.00000011	0.55	Liver
								ENSG00000152219.4	ARL14EP	30323202:30332866:clu_6404	0.00000048	-0.51	Small Intestine - Terminal Ileum
								ENSG00000152219.4	ARL14EP	30332993:30336567:clu_5749	0.0000013	-0.27	Whole Blood
11	rs1782507	30222321	rs35458722dbSNP	30253594	-31273	0.91	-0.96	ENSG00000152219.4	ARL14EP	30323202:30332866:clu_13060	6.9E-67	-1.2	Testis
								ENSG00000152219.4	ARL14EP	30323202:30332866:clu_7473	3e-44	-0.7	Adipose - Subcutaneous
								ENSG00000152219.4	ARL14EP	30323202:30332866:clu_6469	1.3E-39	-0.61	Muscle - Skeletal
								ENSG00000152219.4	ARL14EP	30323202:30332866:clu_6906	3.8E-37	-0.73	Artery - Tibial
								ENSG00000152219.4	ARL14EP	30323202:30332866:clu_7746	6.3E-37	-0.75	Nerve - Tibial
								ENSG00000152219.4	ARL14EP	30323202:30332866:clu_6603	4.8E-36	-0.82	Artery - Aorta
								ENSG00000152219.4	ARL14EP	30323202:30332866:clu_5729	9.1E-34	-0.8	Heart - Left Ventricle
								ENSG00000152219.4	ARL14EP	30323202:30332866:clu_7795	1.2E-31	-0.64	Thyroid
								ENSG00000152219.4	ARL14EP	30323202:30332866:clu_6043	7.3E-31	-0.42	Cells - Cultured fibroblasts
								ENSG00000152219.4	ARL14EP	30323202:30332866:clu_7213	6.3E-26	-0.63	Adipose - Visceral (Omentum)
								ENSG00000152219.4	ARL14EP	30323202:30332866:clu_6423	3.4E-25	-0.73	Heart - Atrial Appendage
								ENSG00000152219.4	ARL14EP	30323202:30332866:clu_7768	1.9E-24	-0.54	Lung
								ENSG00000152219.4	ARL14EP	30323202:30332866:clu_7364	6.5E-24	-0.72	Breast - Mammary Tissue
								ENSG00000152219.4	ARL14EP	30323202:30332866:clu_6762	1.3E-21	-0.56	Esophagus - Muscularis
								ENSG00000152219.4	ARL14EP	30323202:30332866:clu_7483	5.6E-19	-0.52	Skin - Sun Exposed (Lower leg)
								ENSG00000152219.4	ARL14EP	30323202:30332866:clu_5792	0.000000000000000043	-0.52	Adrenal Gland
								ENSG00000152219.4	ARL14EP	30323202:30332866:clu_5239	0.0000000000000036	-0.96	Cells - EBV-transformed lymphocytes
								ENSG00000152219.4	ARL14EP	30323202:30332866:clu_6123	0.00000000000043	-0.68	Artery - Coronary
								ENSG00000152219.4	ARL14EP	30323202:30332866:clu_6417	0.00000000000052	-0.54	Esophagus - Gastroesophageal Junction
								ENSG00000152219.4	ARL14EP	30323202:30332866:clu_6537	0.0000000000011	-0.5	Colon - Sigmoid
								ENSG00000152219.4	ARL14EP	30323202:30332866:clu_6614	0.0000000000028	-0.53	Stomach
								ENSG00000152219.4	ARL14EP	30323202:30330886:clu_6633	0.00000000025	0.39	Esophagus - Mucosa
								ENSG00000152219.4	ARL14EP	30323202:30330886:clu_7112	0.00000000038	0.48	Colon - Transverse
								ENSG00000152219.4	ARL14EP	30323202:30332866:clu_6223	0.0000000025	-0.6	Spleen
								ENSG00000152219.4	ARL14EP	30323202:30330886:clu_5709	0.000000009	0.62	Brain - Cortex
								ENSG00000152219.4	ARL14EP	30323202:30330886:clu_5816	0.0000000094	0.51	Pancreas
								ENSG00000152219.4	ARL14EP	30323202:30332866:clu_6935	0.000000048	-0.49	Pituitary
								ENSG00000152219.4	ARL14EP	30323202:30330886:clu_4859	0.000000061	0.57	Liver
								ENSG00000152219.4	ARL14EP	30332993:30336567:clu_5749	0.00000065	-0.29	Whole Blood
								ENSG00000152219.4	ARL14EP	30323202:30332866:clu_6404	0.0000039	-0.49	Small Intestine - Terminal Ileum
11	rs1782507	30222321	rs34487664dbSNP	30253804	-31483	0.91	-0.96	ENSG00000152219.4	ARL14EP	30323202:30332866:clu_13060	2.4E-71	-1.2	Testis
								ENSG00000152219.4	ARL14EP	30323202:30332866:clu_7473	1.1E-47	-0.7	Adipose - Subcutaneous
								ENSG00000152219.4	ARL14EP	30323202:30332866:clu_6469	1.5E-41	-0.61	Muscle - Skeletal
								ENSG00000152219.4	ARL14EP	30323202:30332866:clu_7746	4.9E-40	-0.75	Nerve - Tibial
								ENSG00000152219.4	ARL14EP	30323202:30332866:clu_6603	1.1E-37	-0.82	Artery - Aorta
								ENSG00000152219.4	ARL14EP	30323202:30332866:clu_6906	6.7E-37	-0.7	Artery - Tibial
								ENSG00000152219.4	ARL14EP	30323202:30332866:clu_7795	2.1E-35	-0.66	Thyroid
								ENSG00000152219.4	ARL14EP	30323202:30332866:clu_6043	2.2E-34	-0.42	Cells - Cultured fibroblasts
								ENSG00000152219.4	ARL14EP	30323202:30332866:clu_5729	6.4E-34	-0.78	Heart - Left Ventricle
								ENSG00000152219.4	ARL14EP	30323202:30332866:clu_7213	1.7E-28	-0.64	Adipose - Visceral (Omentum)
								ENSG00000152219.4	ARL14EP	30323202:30332866:clu_7364	3.9E-26	-0.73	Breast - Mammary Tissue
								ENSG00000152219.4	ARL14EP	30323202:30332866:clu_6423	4.4E-26	-0.73	Heart - Atrial Appendage
								ENSG00000152219.4	ARL14EP	30323202:30332866:clu_7768	7.3E-26	-0.54	Lung
								ENSG00000152219.4	ARL14EP	30323202:30332866:clu_6762	5.7E-23	-0.56	Esophagus - Muscularis
								ENSG00000152219.4	ARL14EP	30323202:30332866:clu_7483	6.3E-20	-0.51	Skin - Sun Exposed (Lower leg)
								ENSG00000152219.4	ARL14EP	30323202:30332866:clu_5792	0.0000000000000000012	-0.52	Adrenal Gland
								ENSG00000152219.4	ARL14EP	30323202:30332866:clu_5239	0.000000000000000013	-0.95	Cells - EBV-transformed lymphocytes
								ENSG00000152219.4	ARL14EP	30323202:30332866:clu_6537	0.00000000000032	-0.5	Colon - Sigmoid
								ENSG00000152219.4	ARL14EP	30323202:30332866:clu_6417	0.00000000000042	-0.53	Esophagus - Gastroesophageal Junction
								ENSG00000152219.4	ARL14EP	30323202:30332866:clu_6123	0.00000000000093	-0.65	Artery - Coronary
								ENSG00000152219.4	ARL14EP	30323202:30332866:clu_6614	0.000000000034	-0.49	Stomach
								ENSG00000152219.4	ARL14EP	30323202:30330886:clu_7112	0.000000000097	0.48	Colon - Transverse
								ENSG00000152219.4	ARL14EP	30323202:30330886:clu_6633	0.00000000032	0.37	Esophagus - Mucosa
								ENSG00000152219.4	ARL14EP	30323202:30332866:clu_6223	0.00000000044	-0.59	Spleen
								ENSG00000152219.4	ARL14EP	30323202:30330886:clu_5709	0.0000000056	0.63	Brain - Cortex
								ENSG00000152219.4	ARL14EP	30323202:30332866:clu_6935	0.000000012	-0.49	Pituitary
								ENSG00000152219.4	ARL14EP	30323202:30330886:clu_5816	0.000000029	0.48	Pancreas
								ENSG00000152219.4	ARL14EP	30323202:30330886:clu_4859	0.00000032	0.53	Liver
								ENSG00000152219.4	ARL14EP	30332993:30336567:clu_5749	0.0000011	-0.27	Whole Blood
								ENSG00000152219.4	ARL14EP	30323202:30332866:clu_6404	0.0000015	-0.49	Small Intestine - Terminal Ileum
11	rs1782507	30222321	rs4531442dbSNP	30257282	-34961	0.91	-0.96	ENSG00000152219.4	ARL14EP	30323202:30332866:clu_13060	2.4E-71	-1.2	Testis
								ENSG00000152219.4	ARL14EP	30323202:30332866:clu_7473	2.7E-47	-0.69	Adipose - Subcutaneous
								ENSG00000152219.4	ARL14EP	30323202:30332866:clu_6469	1e-41	-0.61	Muscle - Skeletal
								ENSG00000152219.4	ARL14EP	30323202:30332866:clu_7746	3.5E-40	-0.75	Nerve - Tibial
								ENSG00000152219.4	ARL14EP	30323202:30332866:clu_6603	2.4E-37	-0.81	Artery - Aorta
								ENSG00000152219.4	ARL14EP	30323202:30332866:clu_6906	2.5E-36	-0.69	Artery - Tibial
								ENSG00000152219.4	ARL14EP	30323202:30332866:clu_7795	2.9E-36	-0.66	Thyroid
								ENSG00000152219.4	ARL14EP	30323202:30332866:clu_6043	8.9E-34	-0.42	Cells - Cultured fibroblasts
								ENSG00000152219.4	ARL14EP	30323202:30332866:clu_5729	1.4E-33	-0.77	Heart - Left Ventricle
								ENSG00000152219.4	ARL14EP	30323202:30332866:clu_7213	8.5E-29	-0.65	Adipose - Visceral (Omentum)
								ENSG00000152219.4	ARL14EP	30323202:30332866:clu_6423	2.2E-26	-0.73	Heart - Atrial Appendage
								ENSG00000152219.4	ARL14EP	30323202:30332866:clu_7364	3.4E-26	-0.72	Breast - Mammary Tissue
								ENSG00000152219.4	ARL14EP	30323202:30332866:clu_7768	7.3E-26	-0.54	Lung
								ENSG00000152219.4	ARL14EP	30323202:30332866:clu_6762	1.2E-22	-0.55	Esophagus - Muscularis
								ENSG00000152219.4	ARL14EP	30323202:30332866:clu_7483	8.3E-20	-0.51	Skin - Sun Exposed (Lower leg)
								ENSG00000152219.4	ARL14EP	30323202:30332866:clu_5792	0.0000000000000000012	-0.52	Adrenal Gland
								ENSG00000152219.4	ARL14EP	30323202:30332866:clu_5239	0.000000000000000013	-0.95	Cells - EBV-transformed lymphocytes
								ENSG00000152219.4	ARL14EP	30323202:30332866:clu_6537	0.00000000000032	-0.5	Colon - Sigmoid
								ENSG00000152219.4	ARL14EP	30323202:30332866:clu_6417	0.00000000000059	-0.53	Esophagus - Gastroesophageal Junction
								ENSG00000152219.4	ARL14EP	30323202:30332866:clu_6123	0.0000000000013	-0.65	Artery - Coronary
								ENSG00000152219.4	ARL14EP	30323202:30332866:clu_6614	0.000000000064	-0.49	Stomach
								ENSG00000152219.4	ARL14EP	30323202:30330886:clu_7112	0.000000000097	0.48	Colon - Transverse
								ENSG00000152219.4	ARL14EP	30323202:30330886:clu_6633	0.00000000056	0.37	Esophagus - Mucosa
								ENSG00000152219.4	ARL14EP	30323202:30332866:clu_6223	0.00000000065	-0.59	Spleen
								ENSG00000152219.4	ARL14EP	30323202:30330886:clu_5709	0.0000000056	0.63	Brain - Cortex
								ENSG00000152219.4	ARL14EP	30323202:30332866:clu_6935	0.000000012	-0.49	Pituitary
								ENSG00000152219.4	ARL14EP	30323202:30330886:clu_5816	0.000000029	0.48	Pancreas
								ENSG00000152219.4	ARL14EP	30323202:30330886:clu_4859	0.00000032	0.53	Liver
								ENSG00000152219.4	ARL14EP	30332993:30336567:clu_5749	0.00000089	-0.28	Whole Blood
								ENSG00000152219.4	ARL14EP	30323202:30332866:clu_6404	0.0000015	-0.49	Small Intestine - Terminal Ileum
11	rs1782507	30222321	rs1933345dbSNP	30257721	-35400	0.91	-0.96	ENSG00000152219.4	ARL14EP	30323202:30332866:clu_13060	2.4E-71	-1.2	Testis
								ENSG00000152219.4	ARL14EP	30323202:30332866:clu_7473	2.7E-47	-0.69	Adipose - Subcutaneous
								ENSG00000152219.4	ARL14EP	30323202:30332866:clu_6469	1e-41	-0.61	Muscle - Skeletal
								ENSG00000152219.4	ARL14EP	30323202:30332866:clu_7746	3.5E-40	-0.75	Nerve - Tibial
								ENSG00000152219.4	ARL14EP	30323202:30332866:clu_6603	2.4E-37	-0.81	Artery - Aorta
								ENSG00000152219.4	ARL14EP	30323202:30332866:clu_6906	2.5E-36	-0.69	Artery - Tibial
								ENSG00000152219.4	ARL14EP	30323202:30332866:clu_7795	2.9E-36	-0.66	Thyroid
								ENSG00000152219.4	ARL14EP	30323202:30332866:clu_6043	8.9E-34	-0.42	Cells - Cultured fibroblasts
								ENSG00000152219.4	ARL14EP	30323202:30332866:clu_5729	1.4E-33	-0.77	Heart - Left Ventricle
								ENSG00000152219.4	ARL14EP	30323202:30332866:clu_7213	8.5E-29	-0.65	Adipose - Visceral (Omentum)
								ENSG00000152219.4	ARL14EP	30323202:30332866:clu_6423	2.2E-26	-0.73	Heart - Atrial Appendage
								ENSG00000152219.4	ARL14EP	30323202:30332866:clu_7364	3.4E-26	-0.72	Breast - Mammary Tissue
								ENSG00000152219.4	ARL14EP	30323202:30332866:clu_7768	7.3E-26	-0.54	Lung
								ENSG00000152219.4	ARL14EP	30323202:30332866:clu_6762	1.2E-22	-0.55	Esophagus - Muscularis
								ENSG00000152219.4	ARL14EP	30323202:30332866:clu_7483	8.3E-20	-0.51	Skin - Sun Exposed (Lower leg)
								ENSG00000152219.4	ARL14EP	30323202:30332866:clu_5792	0.0000000000000000012	-0.52	Adrenal Gland
								ENSG00000152219.4	ARL14EP	30323202:30332866:clu_5239	0.000000000000000013	-0.95	Cells - EBV-transformed lymphocytes
								ENSG00000152219.4	ARL14EP	30323202:30332866:clu_6537	0.00000000000032	-0.5	Colon - Sigmoid
								ENSG00000152219.4	ARL14EP	30323202:30332866:clu_6417	0.00000000000059	-0.53	Esophagus - Gastroesophageal Junction
								ENSG00000152219.4	ARL14EP	30323202:30332866:clu_6123	0.0000000000013	-0.65	Artery - Coronary
								ENSG00000152219.4	ARL14EP	30323202:30332866:clu_6614	0.000000000064	-0.49	Stomach
								ENSG00000152219.4	ARL14EP	30323202:30330886:clu_7112	0.000000000097	0.48	Colon - Transverse
								ENSG00000152219.4	ARL14EP	30323202:30330886:clu_6633	0.00000000056	0.37	Esophagus - Mucosa
								ENSG00000152219.4	ARL14EP	30323202:30332866:clu_6223	0.00000000065	-0.59	Spleen
								ENSG00000152219.4	ARL14EP	30323202:30330886:clu_5709	0.0000000056	0.63	Brain - Cortex
								ENSG00000152219.4	ARL14EP	30323202:30332866:clu_6935	0.000000012	-0.49	Pituitary
								ENSG00000152219.4	ARL14EP	30323202:30330886:clu_5816	0.000000029	0.48	Pancreas
								ENSG00000152219.4	ARL14EP	30323202:30330886:clu_4859	0.00000032	0.53	Liver
								ENSG00000152219.4	ARL14EP	30332993:30336567:clu_5749	0.00000089	-0.28	Whole Blood
								ENSG00000152219.4	ARL14EP	30323202:30332866:clu_6404	0.0000015	-0.49	Small Intestine - Terminal Ileum
11	rs1782507	30222321	rs1933346dbSNP	30257807	-35486	0.91	-0.96	ENSG00000152219.4	ARL14EP	30323202:30332866:clu_13060	2.4E-71	-1.2	Testis
								ENSG00000152219.4	ARL14EP	30323202:30332866:clu_7473	2.7E-47	-0.69	Adipose - Subcutaneous
								ENSG00000152219.4	ARL14EP	30323202:30332866:clu_6469	8e-42	-0.61	Muscle - Skeletal
								ENSG00000152219.4	ARL14EP	30323202:30332866:clu_7746	2.5E-40	-0.76	Nerve - Tibial
								ENSG00000152219.4	ARL14EP	30323202:30332866:clu_6603	2.4E-37	-0.81	Artery - Aorta
								ENSG00000152219.4	ARL14EP	30323202:30332866:clu_6906	1.3E-36	-0.7	Artery - Tibial
								ENSG00000152219.4	ARL14EP	30323202:30332866:clu_7795	1.9E-36	-0.67	Thyroid
								ENSG00000152219.4	ARL14EP	30323202:30332866:clu_5729	5.5E-34	-0.78	Heart - Left Ventricle
								ENSG00000152219.4	ARL14EP	30323202:30332866:clu_6043	5.8E-34	-0.42	Cells - Cultured fibroblasts
								ENSG00000152219.4	ARL14EP	30323202:30332866:clu_7213	9.5E-29	-0.64	Adipose - Visceral (Omentum)
								ENSG00000152219.4	ARL14EP	30323202:30332866:clu_7768	1.9E-26	-0.55	Lung
								ENSG00000152219.4	ARL14EP	30323202:30332866:clu_6423	2.2E-26	-0.73	Heart - Atrial Appendage
								ENSG00000152219.4	ARL14EP	30323202:30332866:clu_7364	3.4E-26	-0.72	Breast - Mammary Tissue
								ENSG00000152219.4	ARL14EP	30323202:30332866:clu_6762	1.2E-22	-0.55	Esophagus - Muscularis
								ENSG00000152219.4	ARL14EP	30323202:30332866:clu_7483	3.2E-20	-0.52	Skin - Sun Exposed (Lower leg)
								ENSG00000152219.4	ARL14EP	30323202:30332866:clu_5792	0.0000000000000000012	-0.52	Adrenal Gland
								ENSG00000152219.4	ARL14EP	30323202:30332866:clu_5239	0.000000000000000013	-0.95	Cells - EBV-transformed lymphocytes
								ENSG00000152219.4	ARL14EP	30323202:30332866:clu_6537	0.00000000000032	-0.5	Colon - Sigmoid
								ENSG00000152219.4	ARL14EP	30323202:30332866:clu_6417	0.00000000000059	-0.53	Esophagus - Gastroesophageal Junction
								ENSG00000152219.4	ARL14EP	30323202:30332866:clu_6123	0.0000000000013	-0.65	Artery - Coronary
								ENSG00000152219.4	ARL14EP	30323202:30332866:clu_6614	0.000000000064	-0.49	Stomach
								ENSG00000152219.4	ARL14EP	30323202:30330886:clu_7112	0.000000000097	0.48	Colon - Transverse
								ENSG00000152219.4	ARL14EP	30323202:30330886:clu_6633	0.00000000056	0.37	Esophagus - Mucosa
								ENSG00000152219.4	ARL14EP	30323202:30332866:clu_6223	0.00000000065	-0.59	Spleen
								ENSG00000152219.4	ARL14EP	30323202:30330886:clu_5709	0.0000000056	0.63	Brain - Cortex
								ENSG00000152219.4	ARL14EP	30323202:30332866:clu_6935	0.000000012	-0.49	Pituitary
								ENSG00000152219.4	ARL14EP	30323202:30330886:clu_5816	0.000000029	0.48	Pancreas
								ENSG00000152219.4	ARL14EP	30323202:30330886:clu_4859	0.00000012	0.54	Liver
								ENSG00000152219.4	ARL14EP	30332993:30336567:clu_5749	0.0000013	-0.27	Whole Blood
								ENSG00000152219.4	ARL14EP	30323202:30332866:clu_6404	0.0000015	-0.49	Small Intestine - Terminal Ileum
11	rs1782507	30222321	rs1933347dbSNP	30258062	-35741	0.91	-0.96	ENSG00000152219.4	ARL14EP	30323202:30332866:clu_13060	4.7E-71	-1.2	Testis
								ENSG00000152219.4	ARL14EP	30323202:30332866:clu_7473	6.7E-47	-0.69	Adipose - Subcutaneous
								ENSG00000152219.4	ARL14EP	30323202:30332866:clu_6469	1.2E-41	-0.61	Muscle - Skeletal
								ENSG00000152219.4	ARL14EP	30323202:30332866:clu_7746	1.4E-40	-0.76	Nerve - Tibial
								ENSG00000152219.4	ARL14EP	30323202:30332866:clu_6603	2.4E-37	-0.81	Artery - Aorta
								ENSG00000152219.4	ARL14EP	30323202:30332866:clu_7795	2.4E-36	-0.66	Thyroid
								ENSG00000152219.4	ARL14EP	30323202:30332866:clu_6906	4.7E-36	-0.69	Artery - Tibial
								ENSG00000152219.4	ARL14EP	30323202:30332866:clu_5729	4.9E-34	-0.78	Heart - Left Ventricle
								ENSG00000152219.4	ARL14EP	30323202:30332866:clu_6043	7.5E-34	-0.42	Cells - Cultured fibroblasts
								ENSG00000152219.4	ARL14EP	30323202:30332866:clu_7213	5.7E-29	-0.65	Adipose - Visceral (Omentum)
								ENSG00000152219.4	ARL14EP	30323202:30332866:clu_7768	1.7E-26	-0.54	Lung
								ENSG00000152219.4	ARL14EP	30323202:30332866:clu_6423	3.4E-26	-0.73	Heart - Atrial Appendage
								ENSG00000152219.4	ARL14EP	30323202:30332866:clu_7364	1.3E-25	-0.72	Breast - Mammary Tissue
								ENSG00000152219.4	ARL14EP	30323202:30332866:clu_6762	1.7E-23	-0.56	Esophagus - Muscularis
								ENSG00000152219.4	ARL14EP	30323202:30332866:clu_7483	3.5E-20	-0.52	Skin - Sun Exposed (Lower leg)
								ENSG00000152219.4	ARL14EP	30323202:30332866:clu_5792	0.0000000000000000022	-0.52	Adrenal Gland
								ENSG00000152219.4	ARL14EP	30323202:30332866:clu_5239	0.00000000000000014	-0.93	Cells - EBV-transformed lymphocytes
								ENSG00000152219.4	ARL14EP	30323202:30332866:clu_6123	0.000000000000052	-0.68	Artery - Coronary
								ENSG00000152219.4	ARL14EP	30323202:30332866:clu_6417	0.00000000000033	-0.53	Esophagus - Gastroesophageal Junction
								ENSG00000152219.4	ARL14EP	30323202:30332866:clu_6537	0.00000000000038	-0.5	Colon - Sigmoid
								ENSG00000152219.4	ARL14EP	30323202:30330886:clu_7112	0.000000000025	0.49	Colon - Transverse
								ENSG00000152219.4	ARL14EP	30323202:30330886:clu_6633	0.000000000055	0.39	Esophagus - Mucosa
								ENSG00000152219.4	ARL14EP	30323202:30332866:clu_6614	0.000000000082	-0.49	Stomach
								ENSG00000152219.4	ARL14EP	30323202:30332866:clu_6223	0.00000000024	-0.6	Spleen
								ENSG00000152219.4	ARL14EP	30323202:30330886:clu_5709	0.0000000056	0.63	Brain - Cortex
								ENSG00000152219.4	ARL14EP	30323202:30332866:clu_6935	0.000000013	-0.5	Pituitary
								ENSG00000152219.4	ARL14EP	30323202:30330886:clu_5816	0.000000017	0.49	Pancreas
								ENSG00000152219.4	ARL14EP	30323202:30330886:clu_4859	0.00000011	0.55	Liver
								ENSG00000152219.4	ARL14EP	30323202:30332866:clu_6404	0.00000048	-0.51	Small Intestine - Terminal Ileum
								ENSG00000152219.4	ARL14EP	30332993:30336567:clu_5749	0.000001	-0.28	Whole Blood
11	rs1782507	30222321	rs7924960dbSNP	30258528	-36207	0.91	-0.96	ENSG00000152219.4	ARL14EP	30323202:30332866:clu_13060	2.4E-71	-1.2	Testis
								ENSG00000152219.4	ARL14EP	30323202:30332866:clu_7473	2.7E-47	-0.69	Adipose - Subcutaneous
								ENSG00000152219.4	ARL14EP	30323202:30332866:clu_6469	1e-41	-0.61	Muscle - Skeletal
								ENSG00000152219.4	ARL14EP	30323202:30332866:clu_7746	3.5E-40	-0.75	Nerve - Tibial
								ENSG00000152219.4	ARL14EP	30323202:30332866:clu_6603	2.4E-37	-0.81	Artery - Aorta
								ENSG00000152219.4	ARL14EP	30323202:30332866:clu_6906	2.5E-36	-0.69	Artery - Tibial
								ENSG00000152219.4	ARL14EP	30323202:30332866:clu_7795	2.9E-36	-0.66	Thyroid
								ENSG00000152219.4	ARL14EP	30323202:30332866:clu_6043	8.9E-34	-0.42	Cells - Cultured fibroblasts
								ENSG00000152219.4	ARL14EP	30323202:30332866:clu_5729	1.4E-33	-0.77	Heart - Left Ventricle
								ENSG00000152219.4	ARL14EP	30323202:30332866:clu_7213	8.5E-29	-0.65	Adipose - Visceral (Omentum)
								ENSG00000152219.4	ARL14EP	30323202:30332866:clu_6423	2.2E-26	-0.73	Heart - Atrial Appendage
								ENSG00000152219.4	ARL14EP	30323202:30332866:clu_7364	3.4E-26	-0.72	Breast - Mammary Tissue
								ENSG00000152219.4	ARL14EP	30323202:30332866:clu_7768	7.3E-26	-0.54	Lung
								ENSG00000152219.4	ARL14EP	30323202:30332866:clu_6762	1.2E-22	-0.55	Esophagus - Muscularis
								ENSG00000152219.4	ARL14EP	30323202:30332866:clu_7483	8.3E-20	-0.51	Skin - Sun Exposed (Lower leg)
								ENSG00000152219.4	ARL14EP	30323202:30332866:clu_5792	0.0000000000000000012	-0.52	Adrenal Gland
								ENSG00000152219.4	ARL14EP	30323202:30332866:clu_5239	0.000000000000000013	-0.95	Cells - EBV-transformed lymphocytes
								ENSG00000152219.4	ARL14EP	30323202:30332866:clu_6537	0.00000000000032	-0.5	Colon - Sigmoid
								ENSG00000152219.4	ARL14EP	30323202:30332866:clu_6417	0.00000000000059	-0.53	Esophagus - Gastroesophageal Junction
								ENSG00000152219.4	ARL14EP	30323202:30332866:clu_6123	0.0000000000013	-0.65	Artery - Coronary
								ENSG00000152219.4	ARL14EP	30323202:30332866:clu_6614	0.000000000064	-0.49	Stomach
								ENSG00000152219.4	ARL14EP	30323202:30330886:clu_7112	0.000000000097	0.48	Colon - Transverse
								ENSG00000152219.4	ARL14EP	30323202:30330886:clu_6633	0.00000000056	0.37	Esophagus - Mucosa
								ENSG00000152219.4	ARL14EP	30323202:30332866:clu_6223	0.00000000065	-0.59	Spleen
								ENSG00000152219.4	ARL14EP	30323202:30330886:clu_5709	0.0000000056	0.63	Brain - Cortex
								ENSG00000152219.4	ARL14EP	30323202:30332866:clu_6935	0.000000012	-0.49	Pituitary
								ENSG00000152219.4	ARL14EP	30323202:30330886:clu_5816	0.000000029	0.48	Pancreas
								ENSG00000152219.4	ARL14EP	30323202:30330886:clu_4859	0.00000032	0.53	Liver
								ENSG00000152219.4	ARL14EP	30332993:30336567:clu_5749	0.00000089	-0.28	Whole Blood
								ENSG00000152219.4	ARL14EP	30323202:30332866:clu_6404	0.0000015	-0.49	Small Intestine - Terminal Ileum
11	rs1782507	30222321	rs11031014dbSNP	30259519	-37198	0.91	-0.96	ENSG00000152219.4	ARL14EP	30323202:30332866:clu_13060	2.4E-71	-1.2	Testis
								ENSG00000152219.4	ARL14EP	30323202:30332866:clu_7473	2.7E-47	-0.69	Adipose - Subcutaneous
								ENSG00000152219.4	ARL14EP	30323202:30332866:clu_6469	1e-41	-0.61	Muscle - Skeletal
								ENSG00000152219.4	ARL14EP	30323202:30332866:clu_7746	3.5E-40	-0.75	Nerve - Tibial
								ENSG00000152219.4	ARL14EP	30323202:30332866:clu_6603	2.4E-37	-0.81	Artery - Aorta
								ENSG00000152219.4	ARL14EP	30323202:30332866:clu_6906	2.5E-36	-0.69	Artery - Tibial
								ENSG00000152219.4	ARL14EP	30323202:30332866:clu_7795	2.9E-36	-0.66	Thyroid
								ENSG00000152219.4	ARL14EP	30323202:30332866:clu_6043	8.9E-34	-0.42	Cells - Cultured fibroblasts
								ENSG00000152219.4	ARL14EP	30323202:30332866:clu_5729	1.4E-33	-0.77	Heart - Left Ventricle
								ENSG00000152219.4	ARL14EP	30323202:30332866:clu_7213	8.5E-29	-0.65	Adipose - Visceral (Omentum)
								ENSG00000152219.4	ARL14EP	30323202:30332866:clu_6423	2.2E-26	-0.73	Heart - Atrial Appendage
								ENSG00000152219.4	ARL14EP	30323202:30332866:clu_7364	3.4E-26	-0.72	Breast - Mammary Tissue
								ENSG00000152219.4	ARL14EP	30323202:30332866:clu_7768	7.3E-26	-0.54	Lung
								ENSG00000152219.4	ARL14EP	30323202:30332866:clu_6762	1.2E-22	-0.55	Esophagus - Muscularis
								ENSG00000152219.4	ARL14EP	30323202:30332866:clu_7483	8.3E-20	-0.51	Skin - Sun Exposed (Lower leg)
								ENSG00000152219.4	ARL14EP	30323202:30332866:clu_5792	0.0000000000000000012	-0.52	Adrenal Gland
								ENSG00000152219.4	ARL14EP	30323202:30332866:clu_5239	0.000000000000000013	-0.95	Cells - EBV-transformed lymphocytes
								ENSG00000152219.4	ARL14EP	30323202:30332866:clu_6537	0.00000000000032	-0.5	Colon - Sigmoid
								ENSG00000152219.4	ARL14EP	30323202:30332866:clu_6417	0.00000000000059	-0.53	Esophagus - Gastroesophageal Junction
								ENSG00000152219.4	ARL14EP	30323202:30332866:clu_6123	0.0000000000013	-0.65	Artery - Coronary
								ENSG00000152219.4	ARL14EP	30323202:30332866:clu_6614	0.000000000064	-0.49	Stomach
								ENSG00000152219.4	ARL14EP	30323202:30330886:clu_7112	0.000000000097	0.48	Colon - Transverse
								ENSG00000152219.4	ARL14EP	30323202:30330886:clu_6633	0.00000000056	0.37	Esophagus - Mucosa
								ENSG00000152219.4	ARL14EP	30323202:30332866:clu_6223	0.00000000065	-0.59	Spleen
								ENSG00000152219.4	ARL14EP	30323202:30330886:clu_5709	0.0000000056	0.63	Brain - Cortex
								ENSG00000152219.4	ARL14EP	30323202:30332866:clu_6935	0.000000012	-0.49	Pituitary
								ENSG00000152219.4	ARL14EP	30323202:30330886:clu_5816	0.000000029	0.48	Pancreas
								ENSG00000152219.4	ARL14EP	30323202:30330886:clu_4859	0.00000032	0.53	Liver
								ENSG00000152219.4	ARL14EP	30332993:30336567:clu_5749	0.00000089	-0.28	Whole Blood
								ENSG00000152219.4	ARL14EP	30323202:30332866:clu_6404	0.0000015	-0.49	Small Intestine - Terminal Ileum
11	rs1782507	30222321	rs4244552dbSNP	30260727	-38406	0.91	-0.96	ENSG00000152219.4	ARL14EP	30323202:30332866:clu_13060	2.7E-68	-1.2	Testis
								ENSG00000152219.4	ARL14EP	30323202:30332866:clu_7473	1.5E-44	-0.69	Adipose - Subcutaneous
								ENSG00000152219.4	ARL14EP	30323202:30332866:clu_6469	4.4E-40	-0.61	Muscle - Skeletal
								ENSG00000152219.4	ARL14EP	30323202:30332866:clu_7746	1.4E-37	-0.75	Nerve - Tibial
								ENSG00000152219.4	ARL14EP	30323202:30332866:clu_6906	1e-35	-0.7	Artery - Tibial
								ENSG00000152219.4	ARL14EP	30323202:30332866:clu_6603	8.1E-35	-0.8	Artery - Aorta
								ENSG00000152219.4	ARL14EP	30323202:30332866:clu_7795	1.3E-34	-0.66	Thyroid
								ENSG00000152219.4	ARL14EP	30323202:30332866:clu_6043	1.3E-32	-0.42	Cells - Cultured fibroblasts
								ENSG00000152219.4	ARL14EP	30323202:30332866:clu_5729	4.4E-32	-0.78	Heart - Left Ventricle
								ENSG00000152219.4	ARL14EP	30323202:30332866:clu_7768	1.3E-25	-0.55	Lung
								ENSG00000152219.4	ARL14EP	30323202:30332866:clu_6423	1.8E-25	-0.73	Heart - Atrial Appendage
								ENSG00000152219.4	ARL14EP	30323202:30332866:clu_7213	1.9E-25	-0.63	Adipose - Visceral (Omentum)
								ENSG00000152219.4	ARL14EP	30323202:30332866:clu_7364	1.2E-23	-0.71	Breast - Mammary Tissue
								ENSG00000152219.4	ARL14EP	30323202:30332866:clu_6762	2.6E-21	-0.55	Esophagus - Muscularis
								ENSG00000152219.4	ARL14EP	30323202:30332866:clu_7483	2.2E-19	-0.51	Skin - Sun Exposed (Lower leg)
								ENSG00000152219.4	ARL14EP	30323202:30332866:clu_5792	0.0000000000000000029	-0.53	Adrenal Gland
								ENSG00000152219.4	ARL14EP	30323202:30332866:clu_5239	0.000000000000000021	-0.96	Cells - EBV-transformed lymphocytes
								ENSG00000152219.4	ARL14EP	30323202:30332866:clu_6537	0.0000000000013	-0.5	Colon - Sigmoid
								ENSG00000152219.4	ARL14EP	30323202:30332866:clu_6417	0.0000000000019	-0.53	Esophagus - Gastroesophageal Junction
								ENSG00000152219.4	ARL14EP	30323202:30332866:clu_6123	0.0000000000043	-0.65	Artery - Coronary
								ENSG00000152219.4	ARL14EP	30323202:30332866:clu_6614	0.00000000026	-0.49	Stomach
								ENSG00000152219.4	ARL14EP	30323202:30332866:clu_6223	0.00000000065	-0.61	Spleen
								ENSG00000152219.4	ARL14EP	30323202:30330886:clu_6633	0.0000000018	0.36	Esophagus - Mucosa
								ENSG00000152219.4	ARL14EP	30323202:30330886:clu_5709	0.0000000033	0.64	Brain - Cortex
								ENSG00000152219.4	ARL14EP	30323202:30330886:clu_7112	0.0000000047	0.45	Colon - Transverse
								ENSG00000152219.4	ARL14EP	30323202:30330886:clu_5816	0.000000015	0.51	Pancreas
								ENSG00000152219.4	ARL14EP	30323202:30332866:clu_6935	0.000000019	-0.5	Pituitary
								ENSG00000152219.4	ARL14EP	30323202:30330886:clu_4859	0.0000012	0.51	Liver
								ENSG00000152219.4	ARL14EP	30323202:30332866:clu_6404	0.000002	-0.49	Small Intestine - Terminal Ileum
								ENSG00000152219.4	ARL14EP	30332993:30336567:clu_5749	0.0000021	-0.27	Whole Blood
11	rs1782507	30222321	rs77966083dbSNP	30263402	-41081	0.82	-0.94	ENSG00000152219.4	ARL14EP	30323202:30332866:clu_13060	1.9E-72	-1.2	Testis
								ENSG00000152219.4	ARL14EP	30323202:30332866:clu_7473	7.8E-47	-0.69	Adipose - Subcutaneous
								ENSG00000152219.4	ARL14EP	30323202:30332866:clu_6469	2.2E-41	-0.6	Muscle - Skeletal
								ENSG00000152219.4	ARL14EP	30323202:30332866:clu_7746	9.3E-40	-0.75	Nerve - Tibial
								ENSG00000152219.4	ARL14EP	30323202:30332866:clu_6603	2.4E-37	-0.81	Artery - Aorta
								ENSG00000152219.4	ARL14EP	30323202:30332866:clu_7795	1.9E-36	-0.67	Thyroid
								ENSG00000152219.4	ARL14EP	30323202:30332866:clu_6906	2.9E-36	-0.69	Artery - Tibial
								ENSG00000152219.4	ARL14EP	30323202:30332866:clu_6043	3.4E-34	-0.42	Cells - Cultured fibroblasts
								ENSG00000152219.4	ARL14EP	30323202:30332866:clu_5729	5.5E-34	-0.78	Heart - Left Ventricle
								ENSG00000152219.4	ARL14EP	30323202:30332866:clu_7213	9.5E-29	-0.64	Adipose - Visceral (Omentum)
								ENSG00000152219.4	ARL14EP	30323202:30332866:clu_7768	1.9E-26	-0.55	Lung
								ENSG00000152219.4	ARL14EP	30323202:30332866:clu_6423	2.9E-26	-0.73	Heart - Atrial Appendage
								ENSG00000152219.4	ARL14EP	30323202:30332866:clu_7364	1.6E-25	-0.72	Breast - Mammary Tissue
								ENSG00000152219.4	ARL14EP	30323202:30332866:clu_6762	1.2E-22	-0.55	Esophagus - Muscularis
								ENSG00000152219.4	ARL14EP	30323202:30332866:clu_7483	2.3E-20	-0.52	Skin - Sun Exposed (Lower leg)
								ENSG00000152219.4	ARL14EP	30323202:30332866:clu_5792	0.0000000000000000012	-0.52	Adrenal Gland
								ENSG00000152219.4	ARL14EP	30323202:30332866:clu_5239	0.000000000000000013	-0.95	Cells - EBV-transformed lymphocytes
								ENSG00000152219.4	ARL14EP	30323202:30332866:clu_6417	0.00000000000025	-0.54	Esophagus - Gastroesophageal Junction
								ENSG00000152219.4	ARL14EP	30323202:30332866:clu_6537	0.00000000000032	-0.5	Colon - Sigmoid
								ENSG00000152219.4	ARL14EP	30323202:30332866:clu_6123	0.0000000000013	-0.65	Artery - Coronary
								ENSG00000152219.4	ARL14EP	30323202:30332866:clu_6614	0.000000000064	-0.49	Stomach
								ENSG00000152219.4	ARL14EP	30323202:30330886:clu_7112	0.00000000028	0.46	Colon - Transverse
								ENSG00000152219.4	ARL14EP	30323202:30330886:clu_6633	0.00000000056	0.37	Esophagus - Mucosa
								ENSG00000152219.4	ARL14EP	30323202:30332866:clu_6223	0.00000000065	-0.59	Spleen
								ENSG00000152219.4	ARL14EP	30323202:30330886:clu_5709	0.0000000056	0.63	Brain - Cortex
								ENSG00000152219.4	ARL14EP	30323202:30332866:clu_6935	0.000000012	-0.49	Pituitary
								ENSG00000152219.4	ARL14EP	30323202:30330886:clu_5816	0.000000029	0.48	Pancreas
								ENSG00000152219.4	ARL14EP	30323202:30330886:clu_4859	0.00000012	0.54	Liver
								ENSG00000152219.4	ARL14EP	30323202:30332866:clu_6404	0.0000015	-0.49	Small Intestine - Terminal Ileum
								ENSG00000152219.4	ARL14EP	30332993:30336567:clu_5749	0.0000016	-0.27	Whole Blood
11	rs1782507	30222321	rs141011680dbSNP	30264660	-42339	0.86	-0.94	ENSG00000152219.4	ARL14EP	30323202:30332866:clu_13060	2.4E-71	-1.2	Testis
								ENSG00000152219.4	ARL14EP	30323202:30332866:clu_7473	2.7E-47	-0.69	Adipose - Subcutaneous
								ENSG00000152219.4	ARL14EP	30323202:30332866:clu_6469	5.8E-42	-0.61	Muscle - Skeletal
								ENSG00000152219.4	ARL14EP	30323202:30332866:clu_7746	1.9E-40	-0.76	Nerve - Tibial
								ENSG00000152219.4	ARL14EP	30323202:30332866:clu_7795	5.4E-37	-0.67	Thyroid
								ENSG00000152219.4	ARL14EP	30323202:30332866:clu_6906	6.9E-37	-0.7	Artery - Tibial
								ENSG00000152219.4	ARL14EP	30323202:30332866:clu_6603	8.2E-37	-0.81	Artery - Aorta
								ENSG00000152219.4	ARL14EP	30323202:30332866:clu_6043	2.7E-34	-0.42	Cells - Cultured fibroblasts
								ENSG00000152219.4	ARL14EP	30323202:30332866:clu_5729	5.5E-34	-0.78	Heart - Left Ventricle
								ENSG00000152219.4	ARL14EP	30323202:30332866:clu_7213	9.5E-29	-0.64	Adipose - Visceral (Omentum)
								ENSG00000152219.4	ARL14EP	30323202:30332866:clu_6423	2.2E-26	-0.73	Heart - Atrial Appendage
								ENSG00000152219.4	ARL14EP	30323202:30332866:clu_7768	2.3E-26	-0.54	Lung
								ENSG00000152219.4	ARL14EP	30323202:30332866:clu_7364	3.7E-26	-0.72	Breast - Mammary Tissue
								ENSG00000152219.4	ARL14EP	30323202:30332866:clu_6762	1.3E-22	-0.55	Esophagus - Muscularis
								ENSG00000152219.4	ARL14EP	30323202:30332866:clu_7483	2.4E-20	-0.52	Skin - Sun Exposed (Lower leg)
								ENSG00000152219.4	ARL14EP	30323202:30332866:clu_5792	0.0000000000000000014	-0.52	Adrenal Gland
								ENSG00000152219.4	ARL14EP	30323202:30332866:clu_5239	0.000000000000000013	-0.95	Cells - EBV-transformed lymphocytes
								ENSG00000152219.4	ARL14EP	30323202:30332866:clu_6537	0.00000000000032	-0.5	Colon - Sigmoid
								ENSG00000152219.4	ARL14EP	30323202:30332866:clu_6417	0.00000000000059	-0.53	Esophagus - Gastroesophageal Junction
								ENSG00000152219.4	ARL14EP	30323202:30332866:clu_6123	0.0000000000013	-0.65	Artery - Coronary
								ENSG00000152219.4	ARL14EP	30323202:30332866:clu_6614	0.000000000067	-0.49	Stomach
								ENSG00000152219.4	ARL14EP	30323202:30330886:clu_7112	0.000000000097	0.48	Colon - Transverse
								ENSG00000152219.4	ARL14EP	30323202:30330886:clu_6633	0.00000000064	0.36	Esophagus - Mucosa
								ENSG00000152219.4	ARL14EP	30323202:30332866:clu_6223	0.00000000065	-0.59	Spleen
								ENSG00000152219.4	ARL14EP	30323202:30330886:clu_5709	0.0000000056	0.63	Brain - Cortex
								ENSG00000152219.4	ARL14EP	30323202:30332866:clu_6935	0.000000012	-0.49	Pituitary
								ENSG00000152219.4	ARL14EP	30323202:30330886:clu_5816	0.000000022	0.49	Pancreas
								ENSG00000152219.4	ARL14EP	30323202:30330886:clu_4859	0.00000012	0.54	Liver
								ENSG00000152219.4	ARL14EP	30332993:30336567:clu_5749	0.0000013	-0.27	Whole Blood
								ENSG00000152219.4	ARL14EP	30323202:30332866:clu_6404	0.0000015	-0.49	Small Intestine - Terminal Ileum
11	rs1782507	30222321	rs145052476dbSNP	30265431	-43110	0.88	-0.94	ENSG00000152219.4	ARL14EP	30323202:30332866:clu_13060	4.7E-71	-1.2	Testis
								ENSG00000152219.4	ARL14EP	30323202:30332866:clu_7473	6.7E-47	-0.69	Adipose - Subcutaneous
								ENSG00000152219.4	ARL14EP	30323202:30332866:clu_6469	9e-42	-0.61	Muscle - Skeletal
								ENSG00000152219.4	ARL14EP	30323202:30332866:clu_7746	1e-40	-0.76	Nerve - Tibial
								ENSG00000152219.4	ARL14EP	30323202:30332866:clu_7795	6.8E-37	-0.67	Thyroid
								ENSG00000152219.4	ARL14EP	30323202:30332866:clu_6603	8.2E-37	-0.81	Artery - Aorta
								ENSG00000152219.4	ARL14EP	30323202:30332866:clu_6906	2.5E-36	-0.69	Artery - Tibial
								ENSG00000152219.4	ARL14EP	30323202:30332866:clu_6043	3.6E-34	-0.42	Cells - Cultured fibroblasts
								ENSG00000152219.4	ARL14EP	30323202:30332866:clu_5729	4.9E-34	-0.78	Heart - Left Ventricle
								ENSG00000152219.4	ARL14EP	30323202:30332866:clu_7213	5.7E-29	-0.65	Adipose - Visceral (Omentum)
								ENSG00000152219.4	ARL14EP	30323202:30332866:clu_7768	2.1E-26	-0.54	Lung
								ENSG00000152219.4	ARL14EP	30323202:30332866:clu_6423	3.4E-26	-0.73	Heart - Atrial Appendage
								ENSG00000152219.4	ARL14EP	30323202:30332866:clu_7364	1.4E-25	-0.72	Breast - Mammary Tissue
								ENSG00000152219.4	ARL14EP	30323202:30332866:clu_6762	1.8E-23	-0.56	Esophagus - Muscularis
								ENSG00000152219.4	ARL14EP	30323202:30332866:clu_7483	2.6E-20	-0.52	Skin - Sun Exposed (Lower leg)
								ENSG00000152219.4	ARL14EP	30323202:30332866:clu_5792	0.0000000000000000027	-0.52	Adrenal Gland
								ENSG00000152219.4	ARL14EP	30323202:30332866:clu_5239	0.00000000000000014	-0.93	Cells - EBV-transformed lymphocytes
								ENSG00000152219.4	ARL14EP	30323202:30332866:clu_6123	0.000000000000052	-0.68	Artery - Coronary
								ENSG00000152219.4	ARL14EP	30323202:30332866:clu_6417	0.00000000000033	-0.53	Esophagus - Gastroesophageal Junction
								ENSG00000152219.4	ARL14EP	30323202:30332866:clu_6537	0.00000000000038	-0.5	Colon - Sigmoid
								ENSG00000152219.4	ARL14EP	30323202:30330886:clu_7112	0.000000000025	0.49	Colon - Transverse
								ENSG00000152219.4	ARL14EP	30323202:30330886:clu_6633	0.000000000065	0.39	Esophagus - Mucosa
								ENSG00000152219.4	ARL14EP	30323202:30332866:clu_6614	0.000000000086	-0.48	Stomach
								ENSG00000152219.4	ARL14EP	30323202:30332866:clu_6223	0.00000000024	-0.6	Spleen
								ENSG00000152219.4	ARL14EP	30323202:30330886:clu_5709	0.0000000056	0.63	Brain - Cortex
								ENSG00000152219.4	ARL14EP	30323202:30330886:clu_5816	0.000000013	0.5	Pancreas
								ENSG00000152219.4	ARL14EP	30323202:30332866:clu_6935	0.000000013	-0.5	Pituitary
								ENSG00000152219.4	ARL14EP	30323202:30330886:clu_4859	0.00000011	0.55	Liver
								ENSG00000152219.4	ARL14EP	30323202:30332866:clu_6404	0.00000048	-0.51	Small Intestine - Terminal Ileum
								ENSG00000152219.4	ARL14EP	30332993:30336567:clu_5749	0.0000011	-0.27	Whole Blood
11	rs1782507	30222321	rs140000637dbSNP	30266985	-44664	0.83	-0.93	ENSG00000152219.4	ARL14EP	30323202:30332866:clu_13060	2.7E-72	-1.2	Testis
								ENSG00000152219.4	ARL14EP	30323202:30332866:clu_7473	6.7E-47	-0.69	Adipose - Subcutaneous
								ENSG00000152219.4	ARL14EP	30323202:30332866:clu_6469	1.2E-41	-0.61	Muscle - Skeletal
								ENSG00000152219.4	ARL14EP	30323202:30332866:clu_7746	1.4E-40	-0.76	Nerve - Tibial
								ENSG00000152219.4	ARL14EP	30323202:30332866:clu_6603	2.4E-37	-0.81	Artery - Aorta
								ENSG00000152219.4	ARL14EP	30323202:30332866:clu_7795	2.4E-36	-0.66	Thyroid
								ENSG00000152219.4	ARL14EP	30323202:30332866:clu_6906	4e-36	-0.69	Artery - Tibial
								ENSG00000152219.4	ARL14EP	30323202:30332866:clu_5729	4.9E-34	-0.78	Heart - Left Ventricle
								ENSG00000152219.4	ARL14EP	30323202:30332866:clu_6043	7.5E-34	-0.42	Cells - Cultured fibroblasts
								ENSG00000152219.4	ARL14EP	30323202:30332866:clu_7213	5.3E-29	-0.65	Adipose - Visceral (Omentum)
								ENSG00000152219.4	ARL14EP	30323202:30332866:clu_7768	1.7E-26	-0.54	Lung
								ENSG00000152219.4	ARL14EP	30323202:30332866:clu_6423	3.4E-26	-0.73	Heart - Atrial Appendage
								ENSG00000152219.4	ARL14EP	30323202:30332866:clu_7364	7.6E-26	-0.72	Breast - Mammary Tissue
								ENSG00000152219.4	ARL14EP	30323202:30332866:clu_6762	1.7E-23	-0.56	Esophagus - Muscularis
								ENSG00000152219.4	ARL14EP	30323202:30332866:clu_7483	3.5E-20	-0.52	Skin - Sun Exposed (Lower leg)
								ENSG00000152219.4	ARL14EP	30323202:30332866:clu_5792	0.0000000000000000022	-0.52	Adrenal Gland
								ENSG00000152219.4	ARL14EP	30323202:30332866:clu_5239	0.00000000000000014	-0.93	Cells - EBV-transformed lymphocytes
								ENSG00000152219.4	ARL14EP	30323202:30332866:clu_6123	0.000000000000052	-0.68	Artery - Coronary
								ENSG00000152219.4	ARL14EP	30323202:30332866:clu_6417	0.00000000000033	-0.53	Esophagus - Gastroesophageal Junction
								ENSG00000152219.4	ARL14EP	30323202:30332866:clu_6537	0.00000000000038	-0.5	Colon - Sigmoid
								ENSG00000152219.4	ARL14EP	30323202:30330886:clu_7112	0.000000000025	0.49	Colon - Transverse
								ENSG00000152219.4	ARL14EP	30323202:30332866:clu_6614	0.000000000082	-0.49	Stomach
								ENSG00000152219.4	ARL14EP	30323202:30330886:clu_6633	0.00000000016	0.38	Esophagus - Mucosa
								ENSG00000152219.4	ARL14EP	30323202:30332866:clu_6223	0.00000000024	-0.6	Spleen
								ENSG00000152219.4	ARL14EP	30323202:30330886:clu_5709	0.0000000056	0.63	Brain - Cortex
								ENSG00000152219.4	ARL14EP	30323202:30332866:clu_6935	0.000000012	-0.49	Pituitary
								ENSG00000152219.4	ARL14EP	30323202:30330886:clu_5816	0.000000017	0.49	Pancreas
								ENSG00000152219.4	ARL14EP	30323202:30330886:clu_4859	0.00000011	0.55	Liver
								ENSG00000152219.4	ARL14EP	30323202:30332866:clu_6404	0.00000048	-0.51	Small Intestine - Terminal Ileum
								ENSG00000152219.4	ARL14EP	30332993:30336567:clu_5749	0.00000093	-0.28	Whole Blood
11	rs1782507	30222321	rs7940387dbSNP	30267964	-45643	0.86	-0.93	ENSG00000152219.4	ARL14EP	30323202:30332866:clu_13060	2.4E-71	-1.2	Testis
								ENSG00000152219.4	ARL14EP	30323202:30332866:clu_7473	2.7E-47	-0.69	Adipose - Subcutaneous
								ENSG00000152219.4	ARL14EP	30323202:30332866:clu_6469	8e-42	-0.61	Muscle - Skeletal
								ENSG00000152219.4	ARL14EP	30323202:30332866:clu_7746	2.5E-40	-0.76	Nerve - Tibial
								ENSG00000152219.4	ARL14EP	30323202:30332866:clu_6603	2.4E-37	-0.81	Artery - Aorta
								ENSG00000152219.4	ARL14EP	30323202:30332866:clu_6906	1.3E-36	-0.7	Artery - Tibial
								ENSG00000152219.4	ARL14EP	30323202:30332866:clu_7795	1.9E-36	-0.67	Thyroid
								ENSG00000152219.4	ARL14EP	30323202:30332866:clu_5729	5.5E-34	-0.78	Heart - Left Ventricle
								ENSG00000152219.4	ARL14EP	30323202:30332866:clu_6043	5.8E-34	-0.42	Cells - Cultured fibroblasts
								ENSG00000152219.4	ARL14EP	30323202:30332866:clu_7213	9.5E-29	-0.64	Adipose - Visceral (Omentum)
								ENSG00000152219.4	ARL14EP	30323202:30332866:clu_7768	1.9E-26	-0.55	Lung
								ENSG00000152219.4	ARL14EP	30323202:30332866:clu_6423	2.2E-26	-0.73	Heart - Atrial Appendage
								ENSG00000152219.4	ARL14EP	30323202:30332866:clu_7364	3.4E-26	-0.72	Breast - Mammary Tissue
								ENSG00000152219.4	ARL14EP	30323202:30332866:clu_6762	1.2E-22	-0.55	Esophagus - Muscularis
								ENSG00000152219.4	ARL14EP	30323202:30332866:clu_7483	3.2E-20	-0.52	Skin - Sun Exposed (Lower leg)
								ENSG00000152219.4	ARL14EP	30323202:30332866:clu_5792	0.0000000000000000012	-0.52	Adrenal Gland
								ENSG00000152219.4	ARL14EP	30323202:30332866:clu_5239	0.000000000000000013	-0.95	Cells - EBV-transformed lymphocytes
								ENSG00000152219.4	ARL14EP	30323202:30332866:clu_6537	0.00000000000032	-0.5	Colon - Sigmoid
								ENSG00000152219.4	ARL14EP	30323202:30332866:clu_6417	0.00000000000059	-0.53	Esophagus - Gastroesophageal Junction
								ENSG00000152219.4	ARL14EP	30323202:30332866:clu_6123	0.0000000000013	-0.65	Artery - Coronary
								ENSG00000152219.4	ARL14EP	30323202:30332866:clu_6614	0.000000000064	-0.49	Stomach
								ENSG00000152219.4	ARL14EP	30323202:30330886:clu_7112	0.000000000097	0.48	Colon - Transverse
								ENSG00000152219.4	ARL14EP	30323202:30330886:clu_6633	0.00000000056	0.37	Esophagus - Mucosa
								ENSG00000152219.4	ARL14EP	30323202:30332866:clu_6223	0.00000000065	-0.59	Spleen
								ENSG00000152219.4	ARL14EP	30323202:30330886:clu_5709	0.0000000056	0.63	Brain - Cortex
								ENSG00000152219.4	ARL14EP	30323202:30332866:clu_6935	0.000000012	-0.49	Pituitary
								ENSG00000152219.4	ARL14EP	30323202:30330886:clu_5816	0.000000029	0.48	Pancreas
								ENSG00000152219.4	ARL14EP	30323202:30330886:clu_4859	0.00000012	0.54	Liver
								ENSG00000152219.4	ARL14EP	30332993:30336567:clu_5749	0.0000013	-0.27	Whole Blood
								ENSG00000152219.4	ARL14EP	30323202:30332866:clu_6404	0.0000015	-0.49	Small Intestine - Terminal Ileum
11	rs1782507	30222321	rs11031022dbSNP	30268465	-46144	0.84	-0.92	ENSG00000152219.4	ARL14EP	30323202:30332866:clu_13060	2.4E-71	-1.2	Testis
								ENSG00000152219.4	ARL14EP	30323202:30332866:clu_7473	2.7E-47	-0.69	Adipose - Subcutaneous
								ENSG00000152219.4	ARL14EP	30323202:30332866:clu_6469	5.8E-42	-0.61	Muscle - Skeletal
								ENSG00000152219.4	ARL14EP	30323202:30332866:clu_7746	1.9E-40	-0.76	Nerve - Tibial
								ENSG00000152219.4	ARL14EP	30323202:30332866:clu_7795	5.4E-37	-0.67	Thyroid
								ENSG00000152219.4	ARL14EP	30323202:30332866:clu_6906	6.9E-37	-0.7	Artery - Tibial
								ENSG00000152219.4	ARL14EP	30323202:30332866:clu_6603	8.2E-37	-0.81	Artery - Aorta
								ENSG00000152219.4	ARL14EP	30323202:30332866:clu_6043	2.7E-34	-0.42	Cells - Cultured fibroblasts
								ENSG00000152219.4	ARL14EP	30323202:30332866:clu_5729	5.5E-34	-0.78	Heart - Left Ventricle
								ENSG00000152219.4	ARL14EP	30323202:30332866:clu_7213	9.5E-29	-0.64	Adipose - Visceral (Omentum)
								ENSG00000152219.4	ARL14EP	30323202:30332866:clu_6423	2.2E-26	-0.73	Heart - Atrial Appendage
								ENSG00000152219.4	ARL14EP	30323202:30332866:clu_7768	2.3E-26	-0.54	Lung
								ENSG00000152219.4	ARL14EP	30323202:30332866:clu_7364	3.7E-26	-0.72	Breast - Mammary Tissue
								ENSG00000152219.4	ARL14EP	30323202:30332866:clu_6762	1.3E-22	-0.55	Esophagus - Muscularis
								ENSG00000152219.4	ARL14EP	30323202:30332866:clu_7483	2.4E-20	-0.52	Skin - Sun Exposed (Lower leg)
								ENSG00000152219.4	ARL14EP	30323202:30332866:clu_5792	0.0000000000000000014	-0.52	Adrenal Gland
								ENSG00000152219.4	ARL14EP	30323202:30332866:clu_5239	0.000000000000000013	-0.95	Cells - EBV-transformed lymphocytes
								ENSG00000152219.4	ARL14EP	30323202:30332866:clu_6537	0.00000000000032	-0.5	Colon - Sigmoid
								ENSG00000152219.4	ARL14EP	30323202:30332866:clu_6417	0.00000000000059	-0.53	Esophagus - Gastroesophageal Junction
								ENSG00000152219.4	ARL14EP	30323202:30332866:clu_6123	0.0000000000013	-0.65	Artery - Coronary
								ENSG00000152219.4	ARL14EP	30323202:30332866:clu_6614	0.000000000067	-0.49	Stomach
								ENSG00000152219.4	ARL14EP	30323202:30330886:clu_7112	0.000000000097	0.48	Colon - Transverse
								ENSG00000152219.4	ARL14EP	30323202:30330886:clu_6633	0.00000000064	0.36	Esophagus - Mucosa
								ENSG00000152219.4	ARL14EP	30323202:30332866:clu_6223	0.00000000065	-0.59	Spleen
								ENSG00000152219.4	ARL14EP	30323202:30330886:clu_5709	0.0000000056	0.63	Brain - Cortex
								ENSG00000152219.4	ARL14EP	30323202:30332866:clu_6935	0.000000012	-0.49	Pituitary
								ENSG00000152219.4	ARL14EP	30323202:30330886:clu_5816	0.000000022	0.49	Pancreas
								ENSG00000152219.4	ARL14EP	30323202:30330886:clu_4859	0.00000012	0.54	Liver
								ENSG00000152219.4	ARL14EP	30332993:30336567:clu_5749	0.0000013	-0.27	Whole Blood
								ENSG00000152219.4	ARL14EP	30323202:30332866:clu_6404	0.0000015	-0.49	Small Intestine - Terminal Ileum
11	rs1782507	30222321	rs61886090dbSNP	30269267	-46946	0.85	-0.93	ENSG00000152219.4	ARL14EP	30323202:30332866:clu_13060	3.9E-70	-1.2	Testis
								ENSG00000152219.4	ARL14EP	30323202:30332866:clu_7473	2.7E-47	-0.69	Adipose - Subcutaneous
								ENSG00000152219.4	ARL14EP	30323202:30332866:clu_6469	5.8E-42	-0.61	Muscle - Skeletal
								ENSG00000152219.4	ARL14EP	30323202:30332866:clu_7746	1.9E-40	-0.76	Nerve - Tibial
								ENSG00000152219.4	ARL14EP	30323202:30332866:clu_7795	5.4E-37	-0.67	Thyroid
								ENSG00000152219.4	ARL14EP	30323202:30332866:clu_6906	7.9E-37	-0.7	Artery - Tibial
								ENSG00000152219.4	ARL14EP	30323202:30332866:clu_6603	8.2E-37	-0.81	Artery - Aorta
								ENSG00000152219.4	ARL14EP	30323202:30332866:clu_6043	2.7E-34	-0.42	Cells - Cultured fibroblasts
								ENSG00000152219.4	ARL14EP	30323202:30332866:clu_5729	5.5E-34	-0.78	Heart - Left Ventricle
								ENSG00000152219.4	ARL14EP	30323202:30332866:clu_7213	1e-28	-0.65	Adipose - Visceral (Omentum)
								ENSG00000152219.4	ARL14EP	30323202:30332866:clu_6423	2.2E-26	-0.73	Heart - Atrial Appendage
								ENSG00000152219.4	ARL14EP	30323202:30332866:clu_7768	2.3E-26	-0.54	Lung
								ENSG00000152219.4	ARL14EP	30323202:30332866:clu_7364	6.6E-26	-0.72	Breast - Mammary Tissue
								ENSG00000152219.4	ARL14EP	30323202:30332866:clu_6762	1.3E-22	-0.55	Esophagus - Muscularis
								ENSG00000152219.4	ARL14EP	30323202:30332866:clu_7483	2.4E-20	-0.52	Skin - Sun Exposed (Lower leg)
								ENSG00000152219.4	ARL14EP	30323202:30332866:clu_5792	0.0000000000000000014	-0.52	Adrenal Gland
								ENSG00000152219.4	ARL14EP	30323202:30332866:clu_5239	0.000000000000000013	-0.95	Cells - EBV-transformed lymphocytes
								ENSG00000152219.4	ARL14EP	30323202:30332866:clu_6537	0.00000000000032	-0.5	Colon - Sigmoid
								ENSG00000152219.4	ARL14EP	30323202:30332866:clu_6417	0.00000000000059	-0.53	Esophagus - Gastroesophageal Junction
								ENSG00000152219.4	ARL14EP	30323202:30332866:clu_6123	0.0000000000013	-0.65	Artery - Coronary
								ENSG00000152219.4	ARL14EP	30323202:30332866:clu_6614	0.000000000067	-0.49	Stomach
								ENSG00000152219.4	ARL14EP	30323202:30330886:clu_7112	0.000000000097	0.48	Colon - Transverse
								ENSG00000152219.4	ARL14EP	30323202:30330886:clu_6633	0.00000000024	0.37	Esophagus - Mucosa
								ENSG00000152219.4	ARL14EP	30323202:30332866:clu_6223	0.00000000065	-0.59	Spleen
								ENSG00000152219.4	ARL14EP	30323202:30330886:clu_5709	0.0000000056	0.63	Brain - Cortex
								ENSG00000152219.4	ARL14EP	30323202:30332866:clu_6935	0.000000013	-0.5	Pituitary
								ENSG00000152219.4	ARL14EP	30323202:30330886:clu_5816	0.000000022	0.49	Pancreas
								ENSG00000152219.4	ARL14EP	30323202:30330886:clu_4859	0.00000012	0.54	Liver
								ENSG00000152219.4	ARL14EP	30323202:30332866:clu_6404	0.0000015	-0.49	Small Intestine - Terminal Ileum
								ENSG00000152219.4	ARL14EP	30332993:30336567:clu_5749	0.0000015	-0.27	Whole Blood
11	rs1782507	30222321	rs11031024dbSNP	30270629	-48308	0.86	-0.93	ENSG00000152219.4	ARL14EP	30323202:30332866:clu_13060	6.7E-70	-1.2	Testis
								ENSG00000152219.4	ARL14EP	30323202:30332866:clu_7473	2.4E-46	-0.69	Adipose - Subcutaneous
								ENSG00000152219.4	ARL14EP	30323202:30332866:clu_6469	1e-41	-0.61	Muscle - Skeletal
								ENSG00000152219.4	ARL14EP	30323202:30332866:clu_7746	5.2E-40	-0.76	Nerve - Tibial
								ENSG00000152219.4	ARL14EP	30323202:30332866:clu_6603	4.9E-37	-0.82	Artery - Aorta
								ENSG00000152219.4	ARL14EP	30323202:30332866:clu_7795	1e-36	-0.67	Thyroid
								ENSG00000152219.4	ARL14EP	30323202:30332866:clu_6906	1.5E-36	-0.7	Artery - Tibial
								ENSG00000152219.4	ARL14EP	30323202:30332866:clu_6043	1.9E-34	-0.43	Cells - Cultured fibroblasts
								ENSG00000152219.4	ARL14EP	30323202:30332866:clu_5729	2.4E-34	-0.79	Heart - Left Ventricle
								ENSG00000152219.4	ARL14EP	30323202:30332866:clu_7213	1.8E-28	-0.65	Adipose - Visceral (Omentum)
								ENSG00000152219.4	ARL14EP	30323202:30332866:clu_6423	3.4E-26	-0.73	Heart - Atrial Appendage
								ENSG00000152219.4	ARL14EP	30323202:30332866:clu_7768	4.3E-26	-0.54	Lung
								ENSG00000152219.4	ARL14EP	30323202:30332866:clu_7364	7.2E-25	-0.72	Breast - Mammary Tissue
								ENSG00000152219.4	ARL14EP	30323202:30332866:clu_6762	1e-22	-0.56	Esophagus - Muscularis
								ENSG00000152219.4	ARL14EP	30323202:30332866:clu_7483	1.4E-20	-0.52	Skin - Sun Exposed (Lower leg)
								ENSG00000152219.4	ARL14EP	30323202:30332866:clu_5792	0.000000000000000007	-0.51	Adrenal Gland
								ENSG00000152219.4	ARL14EP	30323202:30332866:clu_5239	0.00000000000000022	-0.94	Cells - EBV-transformed lymphocytes
								ENSG00000152219.4	ARL14EP	30323202:30332866:clu_6417	0.0000000000002	-0.54	Esophagus - Gastroesophageal Junction
								ENSG00000152219.4	ARL14EP	30323202:30332866:clu_6537	0.00000000000035	-0.5	Colon - Sigmoid
								ENSG00000152219.4	ARL14EP	30323202:30332866:clu_6123	0.00000000000097	-0.65	Artery - Coronary
								ENSG00000152219.4	ARL14EP	30323202:30332866:clu_6614	0.000000000038	-0.49	Stomach
								ENSG00000152219.4	ARL14EP	30323202:30330886:clu_6633	0.000000000078	0.39	Esophagus - Mucosa
								ENSG00000152219.4	ARL14EP	30323202:30330886:clu_7112	0.00000000042	0.46	Colon - Transverse
								ENSG00000152219.4	ARL14EP	30323202:30332866:clu_6223	0.00000000047	-0.59	Spleen
								ENSG00000152219.4	ARL14EP	30323202:30330886:clu_5709	0.0000000056	0.63	Brain - Cortex
								ENSG00000152219.4	ARL14EP	30323202:30332866:clu_6935	0.000000013	-0.5	Pituitary
								ENSG00000152219.4	ARL14EP	30323202:30330886:clu_5816	0.000000028	0.48	Pancreas
								ENSG00000152219.4	ARL14EP	30323202:30330886:clu_4859	0.00000012	0.54	Liver
[truncated: 1,783 more rows]
