# Supplementary material for: Maternal Age at Menarche Gene Polymorphisms Are Associated with Offspring Birth Weight
Source: Life (Basel). 2023 Jul 7;13(7):1525. doi: 10.3390/life13071525 (PMC10381708; doi:10.3390/life13071525)
Supplement: Supplementary file 1 [file life-13-01525-s001.zip › Supplementary Table S13.xlsx]

## Sheet: Лист1
Supplementary Table S13. Gene set enrichment analysis of biological pathways with 49 BW-associated genes (BW-associated polymorphisms and SNPs in high LD (r2≥0.80) functionality in various tissue/organs )
(Gene Ontology Portal tools, http://geneontology.org).
Database	Gene set	Original # genes in gene set	# genes in gene set analyzed by Gene Ontology	Fold Enrichment	raw P-value	FDR
GO biological process complete	regulation of endocrine process (GO:0044060)	40	4	44.76	2.75E-06	7.15E-03
	ovulation cycle process (GO:0022602)	52	5	43.04	1.69E-07	2.64E-03
	ovarian follicle development (GO:0001541)	53	4	33.78	7.83E-06	1.53E-02
	ovulation cycle (GO:0042698)	75	5	29.84	9.34E-07	7.29E-03
	male gonad development (GO:0008584)	145	6	18.52	1.02E-06	5.32E-03
	development of primary male sexual characteristics (GO:0046546)	146	6	18.39	1.06E-06	4.15E-03
	male sex differentiation (GO:0046661)	168	6	15.99	2.34E-06	7.29E-03
	gonad development (GO:0008406)	229	6	11.73	1.31E-05	2.27E-02
	development of primary sexual characteristics (GO:0045137)	234	6	11.48	1.48E-05	2.30E-02
	regulation of hormone levels (GO:0010817)	541	9	7.45	2.91E-06	6.48E-03
Reactome pathways	Peptide hormone biosynthesis (R-HSA-209952)	12	3	> 100	4.63E-06	1.15E-02
	Peptide hormone metabolism (R-HSA-2980736)	88	4	20.34	5.23E-05	3.26E-02
	ADORA2B mediated anti-inflammatory cytokines production (R-HSA-9660821)	134	5	16.70	1.42E-05	1.77E-02
	G alpha (s) signalling events (R-HSA-418555)	145	5	15.43	2.05E-05	1.70E-02
