# Supplementary material for: Maternal Age at Menarche Gene Polymorphisms Are Associated with Offspring Birth Weight
Source: Life (Basel). 2023 Jul 7;13(7):1525. doi: 10.3390/life13071525 (PMC10381708; doi:10.3390/life13071525)
Supplement: Supplementary file 1 [file life-13-01525-s001.zip › Supplementary Table S2.xlsx]

## Sheet: Лист1
Supplementary Table S2. The 50 SNPs analyzed in the present study (HaploReg (v.4.1)).
chr	pos (hg38)	LD	LD	variant	Ref	Alt	AFR	AMR	ASN	EUR	SiPhy	Promoter	Enhancer	DNAse	Proteins	Motifs	NHGRI/EBI	GRASP QTL	Selected eQTL	RefSeq	dbSNP
		(r²)	(D')				freq	freq	freq	freq	cons	histone marks	histone marks		bound	changed	GWAS hits	hits	hits	genes	func annot
1	74525960	1	1	rs1514175	A	G	0.31	0.42	0.20	0.56			ESC, ESDR, IPSC			COMP1,ERalpha-a	2 hits	2 hits		FPGT-TNNI3K	intronic
1	165425645	1	1	rs466639	T	C	0.84	0.94	0.86	0.88			12 tissues			Foxa,GR,YY1	2 hits	1 hit		RXRG	intronic
1	204191898	1	1	rs7538038	A	G	0.40	0.27	0.41	0.25			4 tissues			AP-2,SZF1-1		2 hits		KISS1	intronic
2	24935139	1	1	rs713586	T	C	0.90	0.43	0.46	0.46						Pbx3,SP2,TATA	1 hit	3 hits	34 hits	8.5kb 3' of RBJ
2	25154307	1	1	rs2164808	T	C	0.90	0.78	0.98	0.59						Mef2,Nr2f2		1 hit	1 hit	EFR3B	synonymous
2	25155503	1	1	rs7589318	G	A	0.09	0.17	0.01	0.28						ATF3,CTCFL			1 hit	EFR3B	3'-UTR
2	48708253	1	1	rs4374421	C	T	0.78	0.78	0.91	0.70						NRSF,Sin3Ak-20				LHCGR	intronic
2	48711217	1	1	rs7579411	C	T	0.72	0.42	0.40	0.42									1 hit	LHCGR	intronic
2	48714289	1	1	rs4953616	C	T	0.65	0.74	0.76	0.73			12 tissues	GI		Pou5f1				LHCGR	intronic
2	48995733	1	1	rs6732220	G	C	0.61	0.79	0.77	0.74									1 hit	FSHR	intronic
2	49000269	1	1	rs4953655	G	A	0.83	0.81	0.77	0.75						4 altered motifs			1 hit	FSHR	intronic
2	198767841	1	1	rs12617311	G	A	0.15	0.30	0.38	0.33		GI				Homez,Pax-6	1 hit			502kb 3' of SATB2
3	117855975	1	1	rs6438424	A	C	0.22	0.43	0.58	0.54						Foxp1	1 hit		1 hit	1Mb 3' of IGSF11
4	69488760	1	1	rs2013573	C	T	0.00	0.11	0.00	0.19						Irf,Pax-4,STAT		2 hits		UGT2B4	intronic
4	69489093	1	1	rs13111134	G	A	0.10	0.24	0.00	0.25						4 altered motifs				UGT2B4	intronic
4	71760371	1	1	rs222003	C	G	0.51	0.89	0.90	0.90						Hoxa3,Irf,STAT				GC	intronic
4	71770555	1	1	rs222020	C	T	0.36	0.80	0.63	0.85		LIV				5 altered motifs		1 hit		GC	intronic
4	109911150	1	1	rs3756261	T	C	0.23	0.07	0.22	0.06						Obox3				1.7kb 5' of EGF
4	119318723	1	1	rs11724758	G	A	0.58	0.38	0.44	0.45		GI	SKIN			7 altered motifs		13 hits	26 hits	FABP2	3'-UTR
5	138371626	1	1	rs757647	G	A	0.43	0.22	0.56	0.26			7 tissues	7 tissues	MAFK	CTCF	1 hit	1 hit		KDM3B	intronic
6	6256600	1	1	rs7766109	G	A	0.84	0.54	0.55	0.53			5 tissues	KID		STAT,Spz1			1 hit	F13A1	intronic
6	104921635	1	1	rs4946651	A	G	0.18	0.63	0.70	0.52									1 hit	35kb 5' of LIN28B
6	104931079	1	1	rs7759938	C	T	0.37	0.72	0.70	0.65			ESC, IPSC				6 hits	2 hits		26kb 5' of LIN28B
6	104952962	1	1	rs314280	A	G	0.18	0.62	0.70	0.52		15 tissues	ESC	11 tissues	5 bound proteins		1 hit		1 hit	4.1kb 5' of LIN28B
6	104960124	1	1	rs314276	A	C	0.53	0.67	0.70	0.64		5 tissues	BLD, LIV			HNF1,OTX,Pou2f2	2 hits	11 hits		LIN28B	intronic
6	151958078	1	1	rs3020394	G	A	0.32	0.52	0.39	0.69			7 tissues	SKIN						ESR1	intronic
6	151962144	1	1	rs1884051	G	A	0.48	0.53	0.49	0.69			6 tissues			Rad21,TATA,YY1				ESR1	intronic
6	160107025	1	1	rs7753051	T	C	0.41	0.32	0.53	0.21						EWSR1-FLI1,TFII-I,Zfp410		1 hit	9 hits	473bp 3' of IGF2R
7	41430495	1	1	rs1079866	C	G	0.08	0.07	0.21	0.15						HNF4,YY1	2 hits			259kb 3' of INHBA
8	38428707	1	1	rs2288696	G	A	0.01	0.21	0.09	0.20			5 tissues	MUS,SKIN		STAT		2 hits		FGFR1	intronic
9	111531354	1	1	rs10980926	A	G	0.34	0.45	0.42	0.62						9 altered motifs	3 hits		2 hits	ZNF483	intronic
9	111539305	1	1	rs10441737	C	T	0.52	0.45	0.42	0.63						9 altered motifs	1 hit		2 hits	ZNF483	intronic
11	8462542	1	1	rs10769908	C	T	0.70	0.51	0.54	0.50						13 altered motifs	1 hit	1 hit	23 hits	STK33	intronic
11	30214997	1	1	rs555621	T	C	0.59	0.50	0.69	0.42									7 hits	16kb 5' of FSHB
11	30218631	1	1	rs11031010	C	A	0.03	0.13	0.04	0.14		BRN				4 altered motifs			8 hits	12kb 5' of FSHB
11	30222321	1	1	rs1782507	G	T	0.82	0.67	0.91	0.68						5 altered motifs		1 hit	12 hits	8.7kb 5' of FSHB
11	122999975	1	1	rs6589964	A	C	0.63	0.38	0.53	0.54				LNG		CDP,Foxa	1 hit	1 hit	1 hit	18kb 5' of LOC341056
12	47846052	1	1	rs1544410	C	T	0.28	0.27	0.07	0.40						4 altered motifs		2 hits	2 hits	VDR	intronic
14	36515306	1	1	rs999460	C	T	0.03	0.24	0.06	0.39		6 tissues		7 tissues		5 altered motifs				1.1kb 3' of NKX2-1
14	64233098	1	1	rs4986938	C	T	0.28	0.27	0.12	0.38		THYM	17 tissues	6 tissues		5 altered motifs			11 hits	ESR2	3'-UTR
15	67794500	1	1	rs2241423	G	A	0.40	0.43	0.60	0.23				IPSC			1 hit	1 hit	16 hits	MAP2K5	intronic
16	19922278	1	1	rs12444979	C	T	0.09	0.06	0.00	0.12						LBP-1	1 hit		70 hits	37kb 5' of GPRC5B
16	53786615	1	1	rs9939609	T	A	0.54	0.28	0.16	0.42						Nanog,Pou5f1	6 hits			FTO	intronic
16	53985774	1	1	rs12324955	G	A	0.54	0.32	0.16	0.26			LNG			Irf				FTO	intronic
18	47225867	1	1	rs1398217	G	C	0.75	0.53	0.46	0.60						18 altered motifs	1 hit	1 hit	2 hits	49kb 5' of IER3IP1	intronic
19	7150407	1	1	rs2252673	C	G	0.71	0.68	0.32	0.79				LIV,MUS	CTCF	Evi-1,KAP1				INSR	intronic
20	37248607	1	1	rs1073768	T	C	0.96	0.45	0.38	0.58				BLD		Nr2f2,Rad21		1 hit	2 hits	2.5kb 3' of GHRH
22	19962712	1	1	rs4633	C	T	0.33	0.39	0.27	0.52		ESC, IPSC	24 tissues	23 tissues	7 bound proteins	6 altered motifs			5 hits	COMT	synonymous
X	136649989	1	1	rs5930973	G	A	0.00	0.02	0.00	0.07		BLD, THYM	BLD			p300				CD40LG	intronic
X	136660841	1	1	rs3092921	C	T	0.75	0.16	0.11	0.09		BLD	BLD, THYM			Maf				450bp 3' of CD40LG
