# Supplementary material for: Maternal Age at Menarche Gene Polymorphisms Are Associated with Offspring Birth Weight
Source: Life (Basel). 2023 Jul 7;13(7):1525. doi: 10.3390/life13071525 (PMC10381708; doi:10.3390/life13071525)
Supplement: Supplementary file 1 [file life-13-01525-s001.zip › Supplementary Table S5.xlsx]

## Sheet: Лист1
Supplementary Table S5. Associations of genotype combinations with birth weight within the most significant models of gene-gene interactions.
N models	N combinations	Genotype combinations	ß	P
Two-order interaction models
1	1	rs222003 GG х rs2013573 GA	0.7261	0.00002528
2	1	rs4946651 GG х rs7538038 AA	-0.21722	0.018446
	2	rs4946651 AA х rs7538038 AA	0.27709	0.023855
	3	rs4946651 GA х rs7538038 AG	0.31243	0.001362
3	1	rs7538038 AA х rs314280 CC	-0.22543	0.014204
	2	rs7538038 AG х rs314280 CT	0.31063	0.001269
	3	rs7538038 AA х rs314280 TT	0.30749	0.015046
4	1	rs7579411 CT х rs314280 CC	-0.222649	0.024023
	2	rs7579411 CT х rs314280 CT	0.226757	0.007585
	3	rs7579411 TT х rs314280 TT	0.490165	0.018099
Three-order interaction models
1	1	rs222003 GG х rs4986938 GA х rs2013573 GA	1.183332	0.0000002862
	2	rs222003 GG х rs4986938 AA х rs2013573 AA	-1.988447	0.04678
2	1	rs555621 AG х rs7538038 AA х rs314280 CC	-0.29488	0.016822
	2	rs555621 AA х rs7538038 AG х rs314280 CT	0.419503	0.005345
	3	rs555621 AG х rs7538038 AG х rs314280 CT	0.304782	0.021669
	4	rs555621 AA х rs7538038 AA х rs314280 TT	0.451771	0.032897
	5	rs555621 AG х rs7538038 AA х rs314280 TT	0.365697	0.037276
3	1	rs999460 GG х rs12444979 CC х rs4374421 TT	0.50453	0.00000201
Four-order interaction models
1	1	rs10441737 TC х rs1073768 AA х rs7589318 GG х rs4633 TT	1.3953895	0.0006378
	2	rs10441737 TC х rs1073768 GG х rs7589318 GA х rs4633 TT	1.0213325	0.000249
	3	rs10441737 CC х rs1073768 GA х rs7589318 GG х rs4633 CC	3.0145113	0.00001857
2	1	rs713586 CC х rs3020394 AG х rs6589964 CA х rs12324955 GG	-0.94842	0.012398
	2	rs713586 CC х rs3020394 GG х rs6589964 CA х rs12324955 GG	-1.07062	0.032593
	3	rs713586 CC х rs3020394 GG х rs6589964 AA х rs12324955 GA	-1.36069	0.01854
	4	rs713586 TC х rs3020394 AA х rs6589964 CC х rs12324955 AA	-1.21779	0.001303
	5	rs713586 TC х rs3020394 AG х rs6589964 CC х rs12324955 AA	-1.60416	0.023339
	6	rs713586 TT х rs3020394 AG х rs6589964 CA х rs12324955 AA	-2.13197	0.032984
	7	rs713586 TC х rs3020394 AG х rs6589964 AA х rs12324955 AA	1.16048	0.044736
3	1	rs713586 CC х rs3020394 AG х rs1782507 AA х rs12324955 GG	-0.728256	0.022062
	2	rs713586 TC х rs3020394 GG х rs1782507 AA х rs12324955 GG	-0.892055	0.029414
	3	rs713586 TT х rs3020394 AA х rs1782507 CC х rs12324955 GG	-0.982462	0.001183
	4	rs713586 TC х rs3020394 GG х rs1782507 AA х rs12324955 GA	-1.07526	0.031844
	5	rs713586 TT х rs3020394 AA х rs1782507 AC х rs12324955 GA	-0.565976	0.007471
	6	rs713586 CC х rs3020394 GG х rs1782507 AC х rs12324955 GA	-1.107789	0.013441
	7	rs713586 TT х rs3020394 AG х rs1782507 CC х rs12324955 GA	1.159756	0.009643
4	1	rs713586 TC х rs6589964 CC х rs12324955 AA х rs1514175 CC	-1.249091	0.012604
	2	rs713586 TC х rs6589964 CA х rs12324955 AA х rs1514175 CC	0.908394	0.02656
	3	rs713586 CC х rs6589964 CA х rs12324955 AA х rs1514175 CC	-2.054217	0.0399482
	4	rs713586 TC х rs6589964 CC х rs12324955 AA х rs1514175 CT	-1.320822	0.001233
	5	rs713586 CC х rs6589964 CA х rs12324955 AA х rs1514175 CT	1.472116	0.0374726
	6	rs713586 TT х rs6589964 CC х rs12324955 GG х rs1514175 TT	-1.013496	0.0133018
	7	rs713586 TC х rs6589964 CC х rs12324955 GG х rs1514175 TT	0.987942	0.0158258
	8	rs713586 CC х rs6589964 CA х rs12324955 GG х rs1514175 TT	-1.498332	0.0002433
	9	rs713586 CC х rs6589964 CC х rs12324955 GA х rs1514175 TT	-0.983635	0.0282468
	10	rs713586 CC х rs6589964 CA х rs12324955 GA х rs1514175 TT	-1.257895	0.0119904
	11	rs713586 TC х rs6589964 AA х rs12324955 AA х rs1514175 TT	1.719336	0.0150437
ß – coefficient of linear regression (change of the transformed value of birth weight)
