# Supplementary material for: Maternal Age at Menarche Gene Polymorphisms Are Associated with Offspring Birth Weight
Source: Life (Basel). 2023 Jul 7;13(7):1525. doi: 10.3390/life13071525 (PMC10381708; doi:10.3390/life13071525)
Supplement: Supplementary file 1 [file life-13-01525-s001.zip › Supplementary Table S6.xlsx]

## Sheet: Лист1
Supplementary Table S6. The regulatory potential of the 22 BW-associated SNPs and the SNPs in high linkage disequilibrium (r2>0.80)
( HaploReg (v4.1, update 05.11.2015) [54]).
Query SNP: rs1514175 and variants with r2 >= 0.8
chr	pos (hg38)	LD	LD	variant	Ref	Alt	AFR	AMR	ASN	EUR	SiPhy	Promoter	Enhancer	DNAse	Proteins	Motifs	NHGRI/EBI	GRASP QTL	Selected eQTL	RefSeq	dbSNP
		(r²)	(D')				freq	freq	freq	freq	cons	histone marks	histone marks		bound	changed	GWAS hits	hits	hits	genes	func annot
1	74521486	0.81	0.96	rs34491268	CAT	C	0.12	0.38	0.13	0.53						4 altered motifs				FPGT-TNNI3K	intronic
1	74525718	1	1	rs1514177	C	G	0.37	0.42	0.20	0.56			ESC, ESDR, IPSC			4 altered motifs	1 hit	1 hit		FPGT-TNNI3K	intronic
1	74525912	1	1	rs1514176	G	A	0.29	0.42	0.20	0.56			ESC, ESDR, IPSC			GR				FPGT-TNNI3K	intronic
1	74525960	1	1	rs1514175	A	G	0.31	0.42	0.20	0.56			ESC, ESDR, IPSC			COMP1,ERalpha-a	2 hits	2 hits		FPGT-TNNI3K	intronic
1	74526594	0.89	1	rs6604867	T	C	0.12	0.38	0.13	0.53						6 altered motifs		1 hit		FPGT-TNNI3K	intronic
1	74526862	0.9	1	rs6604866	G	C	0.26	0.39	0.13	0.54				BRN		Ets,Myb,p300				FPGT-TNNI3K	intronic
1	74527379	0.9	1	rs1514174	C	T	0.26	0.39	0.13	0.54						7 altered motifs	2 hits	1 hit		FPGT-TNNI3K	intronic
1	74527634	0.89	1	rs7526762	A	G	0.18	0.39	0.13	0.53			ADRL, GI			GATA,RXRA				FPGT-TNNI3K	intronic
1	74528037	0.9	0.99	rs4650277	A	G	0.26	0.39	0.13	0.54						BDP1,Mrg,Nrf-2				FPGT-TNNI3K	intronic
1	74529541	0.88	0.99	rs7551507	C	T	0.11	0.38	0.13	0.53						Cdx2,Mef2,TATA		1 hit		FPGT-TNNI3K	intronic
1	74529766	0.88	0.99	rs11210476	A	G	0.18	0.39	0.13	0.53						4 altered motifs				FPGT-TNNI3K	intronic
1	74532078	0.87	0.99	rs12042908	A	G	0.11	0.39	0.13	0.53				BRN						FPGT-TNNI3K	intronic
1	74534029	0.88	0.99	rs2344508	G	A	0.11	0.38	0.13	0.53			FAT, STRM, BONE			Nkx6-1,Pou3f4,RREB-1				FPGT-TNNI3K	intronic
1	74534733	0.88	0.99	rs5775241	CT	C	0.17	0.39	0.13	0.53			6 tissues			4 altered motifs				FPGT-TNNI3K	intronic
1	74535790	0.88	0.99	rs7525548	A	T	0.18	0.39	0.13	0.53						AP-1,Myb				FPGT-TNNI3K	intronic
1	74535796	0.83	-0.99	rs3845344	C	T	0.11	0.49	0.70	0.40						Foxa,Foxk1,Nanog				FPGT-TNNI3K	intronic
1	74536509	0.88	0.99	rs12566985	G	A	0.17	0.39	0.13	0.53						AP-1,TATA				FPGT-TNNI3K	intronic
1	74537816	0.88	0.99	rs12041852	G	A	0.12	0.38	0.13	0.53						BDP1,Nkx2,Rad21				FPGT-TNNI3K	intronic
1	74538026	0.88	0.99	rs12041912	G	A	0.12	0.38	0.13	0.53						4 altered motifs				FPGT-TNNI3K	intronic
1	74538364	0.88	0.99	rs3845347	G	A	0.12	0.38	0.13	0.53						TEF-1				FPGT-TNNI3K	intronic
1	74538927	0.88	0.99	rs6604872	T	C	0.12	0.38	0.13	0.53						Hltf		1 hit		FPGT-TNNI3K	intronic
1	74539259	0.88	0.99	rs7520945	T	C	0.12	0.38	0.13	0.53						ERalpha-a,Myc,SF1				FPGT-TNNI3K	intronic
1	74539383	0.88	0.99	rs7553348	G	A	0.17	0.39	0.13	0.53						6 altered motifs				FPGT-TNNI3K	intronic
1	74539554	0.88	0.99	rs7553158	G	A	0.20	0.39	0.13	0.53										FPGT-TNNI3K	intronic
1	74540092	0.83	-0.99	rs6656785	A	G	0.11	0.49	0.70	0.40						Hmbox1,PPAR,RXRA				FPGT-TNNI3K	intronic
1	74540343	0.87	0.98	rs3895907	A	G	0.20	0.39	0.13	0.53						Foxj1,Ik-2				FPGT-TNNI3K	intronic
1	74541036	0.86	0.98	rs7514705	T	C	0.12	0.38	0.13	0.53				SKIN		5 altered motifs	1 hit			FPGT-TNNI3K	intronic
1	74548678	0.85	0.93	rs10789396	T	C	0.22	0.41	0.21	0.55						HNF1,Pou5f1				4.2kb 3' of FPGT-TNNI3K
Query SNP: rs7538038 and variants with r2 >= 0.8
chr	pos (hg38)	LD	LD	variant	Ref	Alt	AFR	AMR	ASN	EUR	SiPhy	Promoter	Enhancer	DNAse	Proteins	Motifs	NHGRI/EBI	GRASP QTL	Selected eQTL	RefSeq	dbSNP
		(r²)	(D')				freq	freq	freq	freq	cons	histone marks	histone marks		bound	changed	GWAS hits	hits	hits	genes	func annot
1	204178058	0.93	0.97	rs7513165	T	C	0.56	0.28	0.41	0.25			BLD					1 hit	2 hits	12kb 5' of REN
1	204179040	0.92	0.97	rs12040580	T	C	0.24	0.25	0.41	0.25			BLD		NRSF	AP-1			1 hit	11kb 3' of KISS1
1	204188845	0.98	1	rs11240694	C	T	0.48	0.26	0.41	0.25		BLD, BRN	BLD	BRN,PLCNT		6 altered motifs				1.5kb 3' of KISS1
1	204189004	0.98	1	rs11240695	C	A	0.41	0.26	0.41	0.25		BLD, BRN	BLD	BRN		FAC1,SREBP				1.3kb 3' of KISS1
1	204189100	0.82	0.99	rs12040249	G	A	0.65	0.32	0.42	0.29		BLD, BRN	BLD	BRN,BRN		Ik-1		2 hits	1 hit	1.2kb 3' of KISS1
1	204190050	0.83	1	rs34729972	A	G	0.10	0.21	0.39	0.22		9 tissues	7 tissues		PAX5C20	TATA			1 hit	289bp 3' of KISS1
1	204190659	0.98	0.99	rs4889	G	C	0.40	0.27	0.40	0.25		22 tissues	12 tissues	7 tissues		14 altered motifs				KISS1	missense
1	204191810	0.99	1	rs7524621	G	A	0.24	0.26	0.41	0.25		4 tissues	7 tissues	GI		4 altered motifs		2 hits		KISS1	intronic
1	204191898	1	1	rs7538038	A	G	0.40	0.27	0.41	0.25			4 tissues			AP-2,SZF1-1		2 hits		KISS1	intronic
1	204191941	1	1	rs7538055	A	G	0.40	0.27	0.41	0.25			4 tissues			5 altered motifs				KISS1	intronic
1	204192362	0.99	1	rs4951316	T	C	0.40	0.27	0.41	0.25			GI, MUS			7 altered motifs		2 hits		KISS1	intronic
1	204192405	0.95	0.98	rs66807287	TC	8-mer	0.41	0.27	0.40	0.25			GI, MUS							KISS1	intronic
1	204192463	0.99	1	rs2510	T	C	0.40	0.27	0.41	0.25			GI, MUS			Foxa,STAT,p300		1 hit		KISS1	intronic
1	204193084	0.98	0.99	rs12097666	T	C	0.40	0.27	0.41	0.25			GI			Zfp410				KISS1	intronic
1	204193102	0.98	0.99	rs4951319	T	C	0.40	0.27	0.41	0.25			GI			AFP1		2 hits		KISS1	intronic
Query SNP: rs713586 and variants with r2 >= 0.8
chr	pos (hg38)	LD	LD	variant	Ref	Alt	AFR	AMR	ASN	EUR	SiPhy	Promoter	Enhancer	DNAse	Proteins	Motifs	NHGRI/EBI	GRASP QTL	Selected eQTL	RefSeq	dbSNP
		(r²)	(D')				freq	freq	freq	freq	cons	histone marks	histone marks		bound	changed	GWAS hits	hits	hits	genes	func annot
2	24918669	0.93	0.97	rs11676272	A	G	0.90	0.43	0.42	0.45		21 tissues	14 tissues	BLD,SKIN		STAT,Smad4,p300	1 hit	1 hit	33 hits	ADCY3	missense
2	24920780	0.92	0.97	rs6746013	C	G	0.89	0.43	0.42	0.45		24 tissues		23 tissues	6 bound proteins	8 altered motifs			31 hits	1.6kb 5' of ADCY3
2	24922304	0.8	0.97	rs59086897	T	A	0.83	0.41	0.40	0.42						NRSF			31 hits	3.1kb 5' of ADCY3
2	24927142	0.96	0.98	rs6749422	C	G	0.86	0.41	0.41	0.46		17 tissues	18 tissues	27 tissues	POL2,USF1,PAX5C20	8 altered motifs			31 hits	8kb 5' of ADCY3
2	24927247	0.96	0.98	rs6752378	C	A	0.90	0.42	0.42	0.46		17 tissues	18 tissues	12 tissues		4 altered motifs		3 hits	33 hits	8.1kb 5' of ADCY3
2	24927427	0.96	0.98	rs10182181	A	G	0.90	0.42	0.42	0.46						Ets,FXR	2 hits	4 hits	33 hits	8.2kb 5' of ADCY3
2	24927772	0.95	0.98	rs10182458	A	G	0.84	0.42	0.42	0.46						AhR,VDR			32 hits	8.6kb 5' of ADCY3
2	24927889	0.95	0.98	rs10185143	T	C	0.81	0.43	0.42	0.46						Hic1,Pax-4,TCF12			32 hits	8.7kb 5' of ADCY3
2	24933904	0.99	1	rs2384054	T	C	0.90	0.43	0.47	0.46						RXRA			36 hits	9.7kb 3' of RBJ
2	24935139	1	1	rs713586	T	C	0.90	0.43	0.46	0.46						Pbx3,SP2,TATA	1 hit	3 hits	34 hits	8.5kb 3' of RBJ
2	24935412	0.99	1	rs713587	C	T	0.89	0.43	0.47	0.46						TAL1,TBX5,Zfp691	1 hit	2 hits	36 hits	8.2kb 3' of RBJ
2	24936303	0.89	0.99	rs6728219	T	C	0.90	0.42	0.46	0.43						HNF1,Mef2			28 hits	7.3kb 3' of RBJ
2	24936632	0.89	0.99	rs6738433	G	C	0.90	0.42	0.47	0.43						4 altered motifs			28 hits	7kb 3' of RBJ
2	24936911	0.9	0.99	rs10865320	A	G	0.89	0.42	0.47	0.44						E2A,HEN1,ZEB1			27 hits	6.7kb 3' of RBJ
2	24936986	0.83	1	rs10865321	T	C	0.90	0.41	0.46	0.41						Pax-4			24 hits	6.6kb 3' of RBJ
2	24936989	0.81	1	rs10865322	A	G	0.87	0.40	0.46	0.41						Maf,Nr2f2,Pax-4			23 hits	6.6kb 3' of RBJ
2	24938367	0.88	0.99	rs4343432	A	G	0.90	0.42	0.46	0.43						Nkx2,TFII-I			28 hits	5.3kb 3' of RBJ
2	24938396	0.86	0.99	rs4459693	G	T	0.88	0.42	0.46	0.42						9 altered motifs			30 hits	5.2kb 3' of RBJ
2	24938517	0.86	0.99	rs4430895	C	T	0.88	0.41	0.46	0.43									23 hits	5.1kb 3' of RBJ
2	24940914	0.8	0.91	rs3731623	T	C	0.92	0.43	0.48	0.45						6 altered motifs			21 hits	2.7kb 3' of RBJ
2	24946331	0.81	0.9	rs1172294	A	G	0.92	0.43	0.48	0.46			4 tissues			E2A	1 hit	1 hit	22 hits	RBJ	3'-UTR
Query SNP: rs7589318 and variants with r2 >= 0.8
chr	pos (hg38)	LD	LD	variant	Ref	Alt	AFR	AMR	ASN	EUR	SiPhy	Promoter	Enhancer	DNAse	Proteins	Motifs	NHGRI/EBI	GRASP QTL	Selected eQTL	RefSeq	dbSNP
		(r²)	(D')				freq	freq	freq	freq	cons	histone marks	histone marks		bound	changed	GWAS hits	hits	hits	genes	func annot
2	25142013	0.99	1	rs2384143	G	A	0.13	0.18	0.01	0.29						Elf3,Irf				EFR3B	intronic
2	25144425	1	1	rs34560400	TC	T	0.02	0.15	0.01	0.28						4 altered motifs				EFR3B	intronic
2	25144724	1	1	rs11674047	C	T	0.02	0.15	0.01	0.28				ESC		Foxk1,Foxp1,GR				EFR3B	intronic
2	25146500	0.99	1	rs13032289	T	G	0.03	0.16	0.01	0.29						NF-Y,PU.1				EFR3B	intronic
2	25147147	1	1	rs13002622	C	T	0.02	0.15	0.01	0.28						Hoxa13,Irf				EFR3B	intronic
2	25151493	0.94	1	rs60925903	A	G	0.23	0.23	0.32	0.30						RXRA				EFR3B	intronic
2	25155503	1	1	rs7589318	G	A	0.09	0.17	0.01	0.28						ATF3,CTCFL			1 hit	EFR3B	3'-UTR
2	25156802	0.97	0.99	rs13011191	A	C	0.02	0.15	0.01	0.28						Mef2				EFR3B	3'-UTR
2	25170385	0.81	0.94	rs3754860	C	T	0.02	0.17	0.30	0.30										1.7kb 5' of POMC
2	25170668	0.88	0.97	rs11678982	G	A	0.02	0.14	0.01	0.30				BLD		Irf,SP1,TATA				2kb 5' of POMC
2	25177690	0.81	0.97	rs13022041	G	T	0.03	0.19	0.34	0.31			ESDR			Arid5a,Hoxa5				9kb 5' of POMC
2	25184088	0.84	0.95	rs13010681	T	G	0.02	0.15	0.02	0.30			GI, PANC	PANC		10 altered motifs				15kb 5' of POMC
Query SNP: rs4374421 and variants with r2 >= 0.8
chr	pos (hg38)	LD	LD	variant	Ref	Alt	AFR	AMR	ASN	EUR	SiPhy	Promoter	Enhancer	DNAse	Proteins	Motifs	NHGRI/EBI	GRASP QTL	Selected eQTL	RefSeq	dbSNP
		(r²)	(D')				freq	freq	freq	freq	cons	histone marks	histone marks		bound	changed	GWAS hits	hits	hits	genes	func annot
2	48707484	0.9	-0.99	rs7578785	T	C	0.20	0.21	0.09	0.28		BLD				4 altered motifs				LHCGR	intronic
2	48708071	0.89	-1	rs7567975	C	T	0.19	0.21	0.09	0.27										LHCGR	intronic
2	48708092	0.9	-1	rs7567983	C	A	0.20	0.21	0.09	0.28										LHCGR	intronic
2	48708253	1	1	rs4374421	C	T	0.78	0.78	0.91	0.70						NRSF,Sin3Ak-20				LHCGR	intronic
Query SNP: rs2013573 and variants with r2 >= 0.8
chr	pos (hg38)	LD	LD	variant	Ref	Alt	AFR	AMR	ASN	EUR	SiPhy	Promoter	Enhancer	DNAse	Proteins	Motifs	NHGRI/EBI	GRASP QTL	Selected eQTL	RefSeq	dbSNP
		(r²)	(D')				freq	freq	freq	freq	cons	histone marks	histone marks		bound	changed	GWAS hits	hits	hits	genes	func annot
4	69488760	1	1	rs2013573	C	T	0.00	0.11	0.00	0.19						Irf,Pax-4,STAT		2 hits		UGT2B4	intronic
4	69494511	0.91	0.97	rs17614939	A	G	0.01	0.11	0.00	0.19		LIV							1 hit	UGT2B4	intronic
Query SNP: rs222003 and variants with r2 >= 0.8
chr	pos (hg38)	LD	LD	variant	Ref	Alt	AFR	AMR	ASN	EUR	SiPhy	Promoter	Enhancer	DNAse	Proteins	Motifs	NHGRI/EBI	GRASP QTL	Selected eQTL	RefSeq	dbSNP
		(r²)	(D')				freq	freq	freq	freq	cons	histone marks	histone marks		bound	changed	GWAS hits	hits	hits	genes	func annot
4	71753268	0.8	-1	rs17830803	G	C	0.09	0.04	0.00	0.08		GI	ESC, IPSC	GI		4 altered motifs				GC	intronic
4	71754279	1	-1	rs16846943	A	C	0.46	0.11	0.10	0.10						Mrg1::Hoxa9				GC	intronic
4	71755962	1	-1	rs6446761	C	T	0.47	0.11	0.10	0.10						6 altered motifs				GC	intronic
4	71756086	0.82	-1	rs202036405	AAATG	A	0.01	0.03	0.00	0.08						8 altered motifs				GC	intronic
4	71756108	1	1	rs11331312	GA	G	0.41	0.88	0.90	0.90						4 altered motifs				GC	intronic
4	71757630	0.97	-1	rs4364228	A	G	0.47	0.11	0.10	0.10						Sox				GC	intronic
4	71758784	1	-1	rs1491719	T	C	0.41	0.11	0.10	0.10						7 altered motifs		1 hit		GC	intronic
		1	-1	rs150455369	TACC	T	0.41	0.10	0.10	0.10						18 altered motifs				GC	intronic
4	71760183	1	-1	rs6857188	A	C	0.41	0.11	0.10	0.10						GZF1,Pitx2				GC	intronic
4	71760327	0.97	1	rs222002	C	A	0.44	0.88	0.90	0.90						5 altered motifs				GC	intronic
4	71760371	1	1	rs222003	C	G	0.51	0.89	0.90	0.90						Hoxa3,Irf,STAT				GC	intronic
Query SNP: rs757647 and variants with r2 >= 0.8
chr	pos (hg38)	LD	LD	variant	Ref	Alt	AFR	AMR	ASN	EUR	SiPhy	Promoter	Enhancer	DNAse	Proteins	Motifs	NHGRI/EBI	GRASP QTL	Selected eQTL	RefSeq	dbSNP
		(r²)	(D')				freq	freq	freq	freq	cons	histone marks	histone marks		bound	changed	GWAS hits	hits	hits	genes	func annot
5	138363510	0.81	1	rs17171808	A	G	0.35	0.21	0.54	0.22			BLD			PLZF			3 hits	KDM3B	intronic
5	138365815	0.81	1	rs73255864	A	G	0.36	0.21	0.54	0.22						GR			3 hits	KDM3B	intronic
5	138368388	0.8	0.98	rs7730416	A	T	0.35	0.21	0.54	0.22		BLD	9 tissues			AP-1			3 hits	KDM3B	intronic
5	138368506	0.8	0.99	rs11949335	A	G	0.35	0.20	0.54	0.22		BLD	9 tissues			4 altered motifs			3 hits	KDM3B	intronic
5	138369779	0.81	1	rs757649	G	T	0.35	0.20	0.54	0.22		SPLN	17 tissues	4 tissues		Foxa,Foxj2		1 hit	3 hits	KDM3B	intronic
5	138370733	0.81	1	rs6894775	T	C	0.35	0.20	0.54	0.22		BLD, THYM	12 tissues	17 tissues		5 altered motifs			3 hits	KDM3B	intronic
5	138371293	0.8	1	rs757648	C	G	0.35	0.20	0.53	0.22		BLD, THYM	16 tissues			4 altered motifs			3 hits	KDM3B	intronic
5	138371626	1	1	rs757647	G	A	0.43	0.22	0.56	0.26			7 tissues	7 tissues	MAFK	CTCF	1 hit	1 hit		KDM3B	intronic
5	138375753	0.81	1	rs12513428	T	G	0.35	0.20	0.54	0.22						ERalpha-a,HNF4			3 hits	KDM3B	intronic
5	138376454	0.81	1	rs112148211	C	T	0.36	0.20	0.54	0.22						Maf,NRSF			3 hits	KDM3B	intronic
5	138389314	0.96	0.98	rs17171818	C	T	0.43	0.22	0.56	0.26			FAT, MUS, HRT	CRVX			1 hit			KDM3B	intronic
5	138406776	0.96	0.98	rs12514133	T	C	0.43	0.22	0.56	0.26						PU.1				KDM3B	intronic
5	138421882	0.95	0.97	rs12514669	G	C	0.43	0.22	0.56	0.26				GI,BRST		PU.1,SPIB,p300				KDM3B	intronic
5	138424394	0.95	0.97	rs740077	A	C	0.43	0.22	0.56	0.26						BCL,HDAC2,NRSF		1 hit		KDM3B	intronic
5	138425866	0.95	0.97	rs3815212	T	C	0.44	0.22	0.56	0.26						NRSF				KDM3B	intronic
5	138426143	0.95	0.97	rs17171820	A	G	0.43	0.22	0.56	0.26										KDM3B	intronic
5	138434868	0.95	0.97	rs7734755	A	G	0.43	0.22	0.56	0.26						HDAC2				KDM3B	intronic
5	138436607	0.95	0.97	rs11334	G	C	0.43	0.22	0.57	0.26			6 tissues			Smad		2 hits		KDM3B	3'-UTR
5	138437836	0.95	0.97	rs12659034	C	T	0.47	0.22	0.56	0.26			4 tissues	LNG						808bp 3' of KDM3B
Query SNP: rs4946651 and variants with r2 >= 0.8
chr	pos (hg38)	LD	LD	variant	Ref	Alt	AFR	AMR	ASN	EUR	SiPhy	Promoter	Enhancer	DNAse	Proteins	Motifs	NHGRI/EBI	GRASP QTL	Selected eQTL	RefSeq	dbSNP
		(r²)	(D')				freq	freq	freq	freq	cons	histone marks	histone marks		bound	changed	GWAS hits	hits	hits	genes	func annot
6	104916546	0.99	1	rs11156429	T	G	0.18	0.63	0.70	0.52						Pou2f2	1 hit		1 hit	41kb 5' of LIN28B
6	104917551	0.99	1	rs4515420	A	T	0.18	0.63	0.70	0.52						NF-Y,SIX5,STAT			1 hit	39kb 5' of LIN28B
6	104918016	0.99	1	rs1933802	C	G	0.25	0.63	0.70	0.52						4 altered motifs			1 hit	39kb 5' of LIN28B
6	104918505	0.99	1	rs2400074	C	T	0.18	0.63	0.70	0.52						HNF1,Hmbox1			1 hit	39kb 5' of LIN28B
6	104921635	1	1	rs4946651	A	G	0.18	0.63	0.70	0.52									1 hit	35kb 5' of LIN28B
6	104924810	0.99	1	rs13197753	G	C	0.19	0.63	0.70	0.52						5 altered motifs			1 hit	32kb 5' of LIN28B
6	104934258	0.99	1	rs12213967	C	A	0.18	0.63	0.70	0.52						GATA,TATA			1 hit	23kb 5' of LIN28B
6	104934540	0.99	1	rs12200251	G	A	0.18	0.63	0.70	0.52								1 hit	1 hit	23kb 5' of LIN28B
6	104937737	0.97	0.99	rs12207399	G	A	0.18	0.63	0.70	0.52		PLCNT				DMRT1,Hoxb9			1 hit	19kb 5' of LIN28B	intronic
6	104940843	0.95	0.97	rs11754600	C	T	0.26	0.62	0.70	0.52		24 tissues		13 tissues	POL2,TAF1	15 altered motifs			1 hit	16kb 5' of LIN28B
6	104942078	0.97	0.99	rs1475120	G	A	0.25	0.63	0.70	0.52		22 tissues		BLD	YY1	AIRE,RFX5,STAT			1 hit	15kb 5' of LIN28B
6	104944129	0.97	0.98	rs11285463	AT	A	0.20	0.62	0.70	0.52					NRSF,YY1	5 altered motifs				13kb 5' of LIN28B
6	104946746	0.97	0.99	rs314262	G	A	0.19	0.63	0.70	0.52						Dbx1,PRDM1			1 hit	10kb 5' of LIN28B
6	104950211	0.84	0.98	rs370771	G	T	0.17	0.59	0.68	0.49			ESC, ESDR, IPSC			HEY1			1 hit	6.8kb 5' of LIN28B
6	104950212	0.83	0.98	rs200617824	C	CTT	0.17	0.59	0.68	0.48			ESC, ESDR, IPSC			4 altered motifs			1 hit	6.8kb 5' of LIN28B
6	104950212	0.84	0.98	rs413130	C	T	0.17	0.59	0.68	0.49			ESC, ESDR, IPSC						1 hit	6.8kb 5' of LIN28B
6	104952730	0.97	0.99	rs314281	T	C	0.26	0.63	0.70	0.52		7 tissues	ESC, ESDR, IPSC			CEBPB,NF-AT1,Pax-6			1 hit	4.3kb 5' of LIN28B
6	104952962	0.97	0.99	rs314280	A	G	0.18	0.62	0.70	0.52		15 tissues	ESC	11 tissues	5 bound proteins		1 hit		1 hit	4.1kb 5' of LIN28B
Query SNP: rs314280 and variants with r2 >= 0.8
chr	pos (hg38)	LD	LD	variant	Ref	Alt	AFR	AMR	ASN	EUR	SiPhy	Promoter	Enhancer	DNAse	Proteins	Motifs	NHGRI/EBI	GRASP QTL	Selected eQTL	RefSeq	dbSNP
		(r²)	(D')				freq	freq	freq	freq	cons	histone marks	histone marks		bound	changed	GWAS hits	hits	hits	genes	func annot
6	104916546	0.97	0.99	rs11156429	T	G	0.18	0.63	0.70	0.52						Pou2f2	1 hit		1 hit	41kb 5' of LIN28B
6	104917551	0.97	0.99	rs4515420	A	T	0.18	0.63	0.70	0.52						NF-Y,SIX5,STAT			1 hit	39kb 5' of LIN28B
6	104918016	0.97	0.99	rs1933802	C	G	0.25	0.63	0.70	0.52						4 altered motifs			1 hit	39kb 5' of LIN28B
6	104918505	0.97	0.99	rs2400074	C	T	0.18	0.63	0.70	0.52						HNF1,Hmbox1			1 hit	39kb 5' of LIN28B
6	104921635	0.97	0.99	rs4946651	A	G	0.18	0.63	0.70	0.52									1 hit	35kb 5' of LIN28B
6	104924810	0.98	0.99	rs13197753	G	C	0.19	0.63	0.70	0.52						5 altered motifs			1 hit	32kb 5' of LIN28B
6	104934258	0.98	0.99	rs12213967	C	A	0.18	0.63	0.70	0.52						GATA,TATA			1 hit	23kb 5' of LIN28B
6	104934540	0.98	0.99	rs12200251	G	A	0.18	0.63	0.70	0.52								1 hit	1 hit	23kb 5' of LIN28B
6	104937737	1	1	rs12207399	G	A	0.18	0.63	0.70	0.52		PLCNT				DMRT1,Hoxb9			1 hit	19kb 5' of LIN28B	intronic
6	104940843	0.97	0.99	rs11754600	C	T	0.26	0.62	0.70	0.52		24 tissues		13 tissues	POL2,TAF1	15 altered motifs			1 hit	16kb 5' of LIN28B
6	104942078	1	1	rs1475120	G	A	0.25	0.63	0.70	0.52		22 tissues		BLD	YY1	AIRE,RFX5,STAT			1 hit	15kb 5' of LIN28B
6	104944129	0.99	1	rs11285463	AT	A	0.20	0.62	0.70	0.52					NRSF,YY1	5 altered motifs				13kb 5' of LIN28B
6	104946746	1	1	rs314262	G	A	0.19	0.63	0.70	0.52						Dbx1,PRDM1			1 hit	10kb 5' of LIN28B
6	104950211	0.85	0.99	rs370771	G	T	0.17	0.59	0.68	0.49			ESC, ESDR, IPSC			HEY1			1 hit	6.8kb 5' of LIN28B
6	104950212	0.85	0.99	rs200617824	C	CTT	0.17	0.59	0.68	0.48			ESC, ESDR, IPSC			4 altered motifs			1 hit	6.8kb 5' of LIN28B
6	104950212	0.85	0.99	rs413130	C	T	0.17	0.59	0.68	0.49			ESC, ESDR, IPSC						1 hit	6.8kb 5' of LIN28B
6	104952730	1	1	rs314281	T	C	0.26	0.63	0.70	0.52		7 tissues	ESC, ESDR, IPSC			CEBPB,NF-AT1,Pax-6			1 hit	4.3kb 5' of LIN28B
6	104952962	1	1	rs314280	A	G	0.18	0.62	0.70	0.52		15 tissues	ESC	11 tissues	5 bound proteins		1 hit		1 hit	4.1kb 5' of LIN28B
6	104967823	0.81	0.95	rs314269	C	T	0.18	0.60	0.70	0.55			ESC, ESDR, IPSC		POL24H8	E2A,ZEB1				LIN28B	intronic
6	104973442	0.8	0.94	rs314266	C	T	0.25	0.60	0.71	0.55			4 tissues			GATA,GR,Ik-3				LIN28B	intronic
6	104975954	0.8	0.94	rs4946652	T	C	0.25	0.61	0.70	0.55			4 tissues			GATA				LIN28B	intronic
6	104976056	0.8	0.94	rs1744206	G	C	0.19	0.60	0.70	0.55			4 tissues			NF-E2,SMC3				LIN28B	intronic
6	104977026	0.8	0.94	rs314291	C	T	0.51	0.62	0.70	0.55						4 altered motifs				LIN28B	intronic
6	104983059	0.8	0.94	rs314289	C	T	0.19	0.60	0.70	0.55						5 altered motifs				LIN28B	intronic
6	104986369	0.8	0.94	rs59908450	TTATC	T	0.25	0.61	0.70	0.55						GATA,LBP-1				LIN28B	intronic
6	104989705	0.8	0.94	rs141155580	7-mer	T	0.19	0.61	0.69	0.55						4 altered motifs				LIN28B	intronic
Query SNP: rs3020394 and variants with r2 >= 0.8
chr	pos (hg38)	LD	LD	variant	Ref	Alt	AFR	AMR	ASN	EUR	SiPhy	Promoter	Enhancer	DNAse	Proteins	Motifs	NHGRI/EBI	GRASP QTL	Selected eQTL	RefSeq	dbSNP
		(r²)	(D')				freq	freq	freq	freq	cons	histone marks	histone marks		bound	changed	GWAS hits	hits	hits	genes	func annot
6	151947348	0.82	0.95	rs3020424	T	C	0.72	0.52	0.43	0.71			BLD			Hoxb3,Lhx3,Pou4f3				ESR1	intronic
6	151949537	0.91	0.97	rs3020314	C	T	0.28	0.46	0.22	0.68			BLD							ESR1	intronic
6	151950858	0.88	0.94	rs9340908	GA	G	0.45	0.47	0.33	0.69						13 altered motifs				ESR1	intronic
6	151951263	0.91	0.97	rs3020377	G	A	0.26	0.46	0.22	0.68						5 altered motifs				ESR1	intronic
6	151955323	0.93	0.97	rs3020390	A	G	0.30	0.51	0.38	0.69						5 altered motifs				ESR1	intronic
6	151957526	0.93	0.99	rs10635165	A	ATTGTT	0.32	0.52	0.39	0.68						8 altered motifs				ESR1	intronic
6	151957665	0.99	1	rs11357135	GT	G	0.33	0.53	0.39	0.69						9 altered motifs				ESR1	intronic
6	151958078	1	1	rs3020394	G	A	0.32	0.52	0.39	0.69			7 tissues	SKIN						ESR1	intronic
6	151958743	0.99	1	rs3020396	G	A	0.28	0.53	0.40	0.69			11 tissues	7 tissues						ESR1	intronic
6	151960480	0.99	1	rs3020398	G	A	0.32	0.53	0.40	0.69				IPSC		4 altered motifs				ESR1	intronic
6	151961411	0.99	1	rs3020400	G	A	0.33	0.53	0.40	0.69						GR,YY1				ESR1	intronic
6	151961909	0.99	1	rs3020401	G	A	0.33	0.53	0.40	0.69			BLD, SKIN	4 tissues		8 altered motifs				ESR1	intronic
6	151962144	0.93	0.98	rs1884051	G	A	0.48	0.53	0.49	0.69			6 tissues			Rad21,TATA,YY1				ESR1	intronic
Query SNP: rs1079866 and variants with r2 >= 0.8
chr	pos (hg38)	LD	LD	variant	Ref	Alt	AFR	AMR	ASN	EUR	SiPhy	Promoter	Enhancer	DNAse	Proteins	Motifs	NHGRI/EBI	GRASP QTL	Selected eQTL	RefSeq	dbSNP
		(r²)	(D')				freq	freq	freq	freq	cons	histone marks	histone marks		bound	changed	GWAS hits	hits	hits	genes	func annot
7	41430495	1	1	rs1079866	C	G	0.08	0.07	0.21	0.15						HNF4,YY1	2 hits			259kb 3' of INHBA
7	41431885	0.99	1	rs200835103	GC	G	0.08	0.07	0.21	0.15				BRN,SKIN		4 altered motifs				257kb 3' of INHBA
Query SNP: rs10441737 and variants with r2 >= 0.8
chr	pos (hg38)	LD	LD	variant	Ref	Alt	AFR	AMR	ASN	EUR	SiPhy	Promoter	Enhancer	DNAse	Proteins	Motifs	NHGRI/EBI	GRASP QTL	Selected eQTL	RefSeq	dbSNP
		(r²)	(D')				freq	freq	freq	freq	cons	histone marks	histone marks		bound	changed	GWAS hits	hits	hits	genes	func annot
9	111525599	0.8	0.99	rs28441247	T	C	0.55	0.41	0.42	0.58		24 tissues		34 tissues	HAE2F1					ZNF483	intronic
9	111531354	0.98	1	rs10980926	A	G	0.34	0.45	0.42	0.62						9 altered motifs	3 hits		2 hits	ZNF483	intronic
9	111538765	1	1	rs10817185	A	G	0.55	0.45	0.42	0.63						Foxp3,NF-I			1 hit	ZNF483	intronic
9	111539305	1	1	rs10441737	C	T	0.52	0.45	0.42	0.63						9 altered motifs	1 hit		2 hits	ZNF483	intronic
9	111546831	0.98	1	rs4979004	G	A	0.42	0.45	0.42	0.62						Mef2,PU.1,Sox			1 hit	ZNF483	intronic
9	111547094	1	1	rs4979005	A	G	0.55	0.45	0.42	0.63									1 hit	ZNF483	intronic
9	111547655	0.93	1	rs10217747	T	C	0.42	0.43	0.42	0.61						7 altered motifs			1 hit	ZNF483	intronic
Query SNP: rs555621 and variants with r2 >= 0.8
chr	pos (hg38)	LD	LD	variant	Ref	Alt	AFR	AMR	ASN	EUR	SiPhy	Promoter	Enhancer	DNAse	Proteins	Motifs	NHGRI/EBI	GRASP QTL	Selected eQTL	RefSeq	dbSNP
		(r²)	(D')				freq	freq	freq	freq	cons	histone marks	histone marks		bound	changed	GWAS hits	hits	hits	genes	func annot
11	30193166	0.84	0.97	rs961605	G	A	0.70	0.38	0.64	0.40									5 hits	38kb 5' of FSHB
11	30194459	0.86	0.97	rs632939	T	C	0.54	0.38	0.65	0.40						PU.1,STAT			8 hits	37kb 5' of FSHB
11	30195456	0.86	0.97	rs574096	A	T	0.73	0.39	0.65	0.40		HRT		HRT,KID		4 altered motifs			5 hits	36kb 5' of FSHB
11	30201090	0.88	0.99	rs622744	T	C	0.58	0.38	0.65	0.40				BRN,BLD					7 hits	30kb 5' of FSHB
11	30202314	0.88	0.99	rs606651	C	A	0.58	0.38	0.65	0.40						Foxj2,Irf			7 hits	29kb 5' of FSHB
11	30202319	0.88	0.99	rs606642	G	A	0.54	0.38	0.65	0.40						9 altered motifs			6 hits	29kb 5' of FSHB
11	30203623	0.88	0.99	rs1716021	G	C	0.58	0.38	0.65	0.40						5 altered motifs			7 hits	27kb 5' of FSHB
11	30204739	0.9	0.99	rs683054	T	C	0.57	0.47	0.69	0.40						19 altered motifs			7 hits	26kb 5' of FSHB
11	30205987	0.9	1	rs568394	C	T	0.61	0.48	0.69	0.40						Ets,RFX5			7 hits	25kb 5' of FSHB
11	30206376	0.89	1	rs655183	A	T	0.54	0.38	0.65	0.40				BLD,BLD	PU1	Irf			7 hits	25kb 5' of FSHB
11	30206717	0.9	1	rs653518	C	T	0.57	0.47	0.69	0.40			BLD	BLD		PPAR,PU.1			7 hits	24kb 5' of FSHB
11	30207687	0.89	1	rs476669	C	A	0.53	0.38	0.65	0.40									7 hits	23kb 5' of FSHB
11	30208669	0.9	1	rs1716025	G	A	0.57	0.47	0.69	0.40									7 hits	22kb 5' of FSHB
11	30210834	1	1	rs494779	C	T	0.57	0.50	0.69	0.42						4 altered motifs			6 hits	20kb 5' of FSHB
11	30211068	1	1	rs492828	G	A	0.57	0.50	0.69	0.42									6 hits	20kb 5' of FSHB
11	30212847	0.99	1	rs601681	C	T	0.54	0.40	0.65	0.42						Pou3f2			6 hits	18kb 5' of FSHB
11	30212885	1	1	rs601640	G	A	0.57	0.50	0.69	0.42						4 altered motifs			6 hits	18kb 5' of FSHB
11	30213059	0.98	1	rs600768	C	T	0.75	0.51	0.69	0.43						p300			5 hits	18kb 5' of FSHB
11	30213156	0.99	1	rs600333	G	A	0.65	0.51	0.69	0.43						Pbx-1			6 hits	18kb 5' of FSHB
11	30213235	0.98	1	rs540948	T	C	0.75	0.51	0.69	0.43						11 altered motifs			5 hits	18kb 5' of FSHB
11	30213950	0.98	0.99	rs586326	G	A	0.54	0.40	0.65	0.42						5 altered motifs			6 hits	17kb 5' of FSHB
11	30214997	1	1	rs555621	T	C	0.59	0.50	0.69	0.42									7 hits	16kb 5' of FSHB
11	30215971	0.99	1	rs664147	C	T	0.54	0.41	0.65	0.42				OVRY		11 altered motifs			6 hits	15kb 5' of FSHB
11	30217285	1	1	rs621448	T	A	0.57	0.49	0.69	0.42									6 hits	14kb 5' of FSHB
11	30217736	0.9	1	rs553406	A	G	0.57	0.52	0.69	0.45									7 hits	13kb 5' of FSHB
11	30217806	0.9	1	rs553190	C	T	0.57	0.52	0.69	0.45						4 altered motifs			7 hits	13kb 5' of FSHB
11	30217923	0.89	0.99	rs618611	G	A	0.54	0.43	0.65	0.45				HRT					7 hits	13kb 5' of FSHB
11	30218670	0.9	1	rs523875	C	T	0.57	0.52	0.69	0.45						GR			7 hits	12kb 5' of FSHB
11	30219282	0.87	0.99	rs518357	C	T	0.53	0.43	0.65	0.45									8 hits	12kb 5' of FSHB
11	30219485	0.87	1	rs590833	G	A	0.57	0.52	0.69	0.46						8 altered motifs			8 hits	12kb 5' of FSHB
11	30220184	0.88	1	rs489096	C	T	0.57	0.52	0.69	0.46				THYM					8 hits	11kb 5' of FSHB
11	30220778	0.88	1	rs572883	C	T	0.57	0.52	0.69	0.46						STAT			8 hits	10kb 5' of FSHB
11	30221700	0.88	1	rs543401	T	G	0.57	0.52	0.69	0.46				ADRL		AP-1,Nkx2			8 hits	9.3kb 5' of FSHB
11	30226339	0.87	0.99	rs939433	C	T	0.54	0.43	0.65	0.45						4 altered motifs			8 hits	4.7kb 5' of FSHB
11	30226612	0.83	0.95	rs10676915	A	AAAG	0.74	0.53	0.69	0.45						5 altered motifs			4 hits	4.4kb 5' of FSHB
11	30226845	0.88	1	rs1630084	G	A	0.57	0.52	0.69	0.46									8 hits	4.2kb 5' of FSHB
11	30227279	0.88	1	rs1782509	C	T	0.57	0.52	0.69	0.46						5 altered motifs			8 hits	3.7kb 5' of FSHB
11	30227537	0.87	1	rs1716024	C	T	0.74	0.54	0.69	0.46						Crx			7 hits	3.5kb 5' of FSHB
11	30227975	0.88	1	rs1716023	T	C	0.57	0.53	0.69	0.46									8 hits	3kb 5' of FSHB
11	30228003	0.88	1	rs1782510	A	C	0.57	0.52	0.69	0.46						9 altered motifs			9 hits	3kb 5' of FSHB
11	30228630	0.88	1	rs1716022	C	T	0.57	0.53	0.69	0.46				IPSC	NRSF	RP58			8 hits	2.4kb 5' of FSHB
11	30228812	0.88	1	rs537263	T	C	0.57	0.52	0.69	0.46					NRSF	Duxl,RFX5			8 hits	2.2kb 5' of FSHB
11	30228932	0.88	1	rs538236	G	A	0.56	0.52	0.69	0.46						PLAG1			8 hits	2.1kb 5' of FSHB
11	30229021	0.87	0.99	rs654669	T	C	0.53	0.43	0.64	0.45						4 altered motifs			8 hits	2kb 5' of FSHB
11	30229804	0.87	1	rs640748	A	C	0.59	0.52	0.69	0.46						Maf,Nrf-2,Pou3f3			8 hits	1.2kb 5' of FSHB
11	30230078	0.88	1	rs639403	C	T	0.57	0.52	0.69	0.46				ADRL,GI					8 hits	936bp 5' of FSHB
11	30231642	0.87	0.99	rs550312	T	G	0.54	0.43	0.65	0.45						Hdx			8 hits	FSHB	intronic
11	30231771	0.87	0.99	rs611246	A	T	0.54	0.43	0.65	0.45				ESDR		HDAC2,p300			8 hits	FSHB	intronic
11	30232094	0.88	1	rs609896	T	C	0.57	0.52	0.69	0.46				KID		4 altered motifs			8 hits	FSHB	intronic
11	30232721	0.86	0.98	rs580646	T	G	0.53	0.43	0.65	0.45						11 altered motifs			8 hits	FSHB	intronic
11	30233003	0.87	0.99	rs595496	T	C	0.53	0.43	0.65	0.45						6 altered motifs			7 hits	FSHB	intronic
11	30233136	0.85	1	rs594982	A	C	0.74	0.53	0.69	0.47						9 altered motifs			7 hits	FSHB	intronic
11	30233638	0.87	1	rs6169	C	T	0.74	0.53	0.69	0.46						STAT,ZEB1			7 hits	FSHB	synonymous
11	30234276	0.88	1	rs506197	A	G	0.57	0.53	0.69	0.46						FAC1,Foxj2,Sox			8 hits	FSHB	3'-UTR
11	30234320	0.88	1	rs506306	C	G	0.57	0.53	0.69	0.46									8 hits	FSHB	3'-UTR
11	30234435	0.88	1	rs676349	A	G	0.56	0.53	0.69	0.46									8 hits	FSHB	3'-UTR
11	30235575	0.87	1	rs560078	A	G	0.59	0.53	0.69	0.46						NF-AT			8 hits	297bp 3' of FSHB
11	30237223	0.87	1	rs626869	C	T	0.57	0.52	0.69	0.46						4 altered motifs			8 hits	1.9kb 3' of FSHB
11	30237442	0.86	0.99	rs615577	G	A	0.57	0.52	0.69	0.46						EWSR1-FLI1,PU.1			9 hits	2.2kb 3' of FSHB
11	30239668	0.83	0.96	rs7126848	C	T	0.59	0.52	0.69	0.45						5 altered motifs			7 hits	4.4kb 3' of FSHB
11	30240363	0.86	0.99	rs622356	A	C	0.57	0.52	0.69	0.46						8 altered motifs			8 hits	5.1kb 3' of FSHB
Query SNP: rs1782507 and variants with r2 >= 0.8
chr	pos (hg38)	LD	LD	variant	Ref	Alt	AFR	AMR	ASN	EUR	SiPhy	Promoter	Enhancer	DNAse	Proteins	Motifs	NHGRI/EBI	GRASP QTL	Selected eQTL	RefSeq	dbSNP
		(r²)	(D')				freq	freq	freq	freq	cons	histone marks	histone marks		bound	changed	GWAS hits	hits	hits	genes	func annot
11	30218923	0.98	1	rs521271	T	A	0.82	0.67	0.91	0.67						AFP1,HNF4,Nr2e3			10 hits	12kb 5' of FSHB
11	30222248	0.98	1	rs1782508	C	G	0.65	0.66	0.91	0.67						HDAC2,Zfp410			10 hits	8.8kb 5' of FSHB
11	30222321	1	1	rs1782507	G	T	0.82	0.67	0.91	0.68						5 altered motifs		1 hit	12 hits	8.7kb 5' of FSHB
11	30222688	1	1	rs653452	C	T	0.82	0.67	0.91	0.68						4 altered motifs			12 hits	8.3kb 5' of FSHB
11	30228452	0.85	1	rs7102088	C	T	0.77	0.62	0.91	0.64						5 altered motifs			12 hits	2.6kb 5' of FSHB
11	30244823	0.91	0.96	rs642126	G	A	0.81	0.67	0.91	0.67			7 tissues			4 altered motifs		1 hit	12 hits	9.5kb 3' of FSHB
11	30245491	0.84	0.96	rs515997	T	C	0.77	0.67	0.90	0.65			5 tissues			GATA,TATA			14 hits	10kb 3' of FSHB
11	30249120	0.9	0.96	rs689233	G	A	0.76	0.57	0.87	0.67									11 hits	14kb 3' of FSHB
11	30249859	0.91	0.96	rs675635	C	T	0.81	0.67	0.91	0.67						TCF12			12 hits	15kb 3' of FSHB
11	30250298	0.91	0.96	rs673740	C	T	0.79	0.67	0.91	0.67									11 hits	15kb 3' of FSHB
11	30250679	0.88	0.94	rs645161	A	C	0.76	0.57	0.87	0.68						6 altered motifs		1 hit	12 hits	15kb 3' of FSHB
11	30250826	0.91	-0.95	rs80268289	GAAATT	G	0.18	0.33	0.09	0.32						8 altered motifs			11 hits	16kb 3' of FSHB
11	30253139	0.88	-0.95	rs60781817	G	A	0.19	0.34	0.09	0.33						18 altered motifs			12 hits	18kb 3' of FSHB
11	30253229	0.91	-0.96	rs61179368	A	G	0.19	0.34	0.09	0.33						5 altered motifs			12 hits	18kb 3' of FSHB
11	30253290	0.91	-0.96	rs60968445	A	T	0.19	0.34	0.09	0.33						13 altered motifs			11 hits	18kb 3' of FSHB
11	30253594	0.91	-0.96	rs35458722	T	C	0.02	0.33	0.09	0.33						12 altered motifs			13 hits	18kb 3' of FSHB
11	30253804	0.91	-0.96	rs34487664	T	C	0.21	0.33	0.09	0.33						CDP,DMRT2,Pou1f1			11 hits	19kb 3' of FSHB
11	30257282	0.91	-0.96	rs4531442	A	G	0.21	0.33	0.09	0.33				4 tissues	SIX5	4 altered motifs			11 hits	22kb 3' of FSHB
11	30257721	0.91	-0.96	rs1933345	G	C	0.21	0.33	0.09	0.33						5 altered motifs			11 hits	22kb 3' of FSHB
11	30257807	0.91	-0.96	rs1933346	C	T	0.21	0.33	0.09	0.33								1 hit	11 hits	23kb 3' of FSHB
11	30258062	0.91	-0.96	rs1933347	T	C	0.19	0.34	0.09	0.33						Tel2		1 hit	12 hits	23kb 3' of FSHB
11	30258528	0.91	-0.96	rs7924960	C	T	0.21	0.33	0.09	0.33						GATA			11 hits	23kb 3' of FSHB
11	30259519	0.91	-0.96	rs11031014	T	C	0.21	0.34	0.09	0.33						5 altered motifs			10 hits	24kb 3' of FSHB
11	30260727	0.91	-0.96	rs4244552	C	T	0.22	0.33	0.09	0.33								1 hit	12 hits	25kb 3' of FSHB
11	30261232	0.9	-0.95	rs4267046	A	C	0.19	0.33	0.09	0.32						8 altered motifs			13 hits	26kb 3' of FSHB
11	30263288	0.8	-0.91	rs7941939	C	T	0.20	0.34	0.09	0.32						32 altered motifs			13 hits	28kb 3' of FSHB
11	30263402	0.82	-0.94	rs77966083	T	C	0.19	0.32	0.09	0.31						Irf,T3R			11 hits	28kb 3' of FSHB
11	30264660	0.86	-0.94	rs141011680	T	G	0.21	0.33	0.09	0.32						4 altered motifs			12 hits	29kb 3' of FSHB
11	30265431	0.88	-0.94	rs145052476	T	A	0.17	0.33	0.09	0.32						7 altered motifs			12 hits	30kb 3' of FSHB
11	30265499	0.88	-0.94	rs146494219	A	G	0.18	0.33	0.09	0.32						CDP,Pbx-1			2 hits	30kb 3' of FSHB
11	30265523	0.88	-0.94	rs140992138	G	A	0.18	0.33	0.09	0.32						CEBPB,TATA,TCF12			2 hits	30kb 3' of FSHB
11	30266985	0.83	-0.93	rs140000637	G	A	0.17	0.33	0.09	0.32						LBP-1			12 hits	32kb 3' of FSHB
11	30267964	0.86	-0.93	rs7940387	C	T	0.21	0.33	0.09	0.33						Myc,TCF4			12 hits	33kb 3' of FSHB
11	30268465	0.84	-0.92	rs11031022	G	A	0.20	0.34	0.09	0.33						4 altered motifs			12 hits	33kb 3' of FSHB
11	30269267	0.85	-0.93	rs61886090	G	T	0.22	0.33	0.09	0.33						4 altered motifs			12 hits	34kb 3' of FSHB
11	30270629	0.86	-0.93	rs11031024	G	T	0.21	0.33	0.09	0.33				BRN		11 altered motifs		2 hits	12 hits	35kb 3' of FSHB
11	30270803	0.86	-0.93	rs11031025	G	A	0.21	0.33	0.09	0.33				BRN,BRN		4 altered motifs		1 hit	12 hits	36kb 3' of FSHB
11	30272222	0.83	-0.92	rs4267043	T	A	0.24	0.43	0.13	0.33						5 altered motifs			12 hits	37kb 3' of FSHB
11	30272782	0.86	-0.93	rs10835643	T	C	0.21	0.34	0.09	0.33						21 altered motifs			12 hits	38kb 3' of FSHB
11	30273685	0.86	-0.93	rs4923629	C	T	0.21	0.34	0.09	0.33						Irx,Pou3f2		1 hit	12 hits	38kb 3' of FSHB
11	30275827	0.86	-0.93	rs11031027	T	C	0.21	0.34	0.09	0.33				LNG		5 altered motifs		1 hit	13 hits	41kb 3' of FSHB
11	30276262	0.84	-0.93	rs7108615	T	C	0.22	0.44	0.13	0.33						HES1,Maf		1 hit	13 hits	41kb 3' of FSHB
11	30280060	0.83	-0.92	rs12363576	G	A	0.21	0.34	0.09	0.33								1 hit	12 hits	43kb 5' of C11orf46
11	30280321	0.83	-0.92	rs4923631	T	C	0.22	0.34	0.09	0.33						Pbx3			12 hits	43kb 5' of C11orf46
11	30280476	0.83	-0.92	rs4923632	C	A	0.19	0.34	0.09	0.33								1 hit	13 hits	43kb 5' of C11orf46
11	30281376	0.83	-0.92	rs11031028	G	A	0.22	0.33	0.09	0.33			BLD, THYM			4 altered motifs			12 hits	42kb 5' of C11orf46
11	30281896	0.83	-0.92	rs4359180	A	G	0.21	0.33	0.09	0.33		BLD	BRST, BLD, THYM	BLD		5 altered motifs		1 hit	11 hits	41kb 5' of C11orf46
11	30282908	0.83	-0.92	rs11031030	T	C	0.22	0.34	0.09	0.33						9 altered motifs			11 hits	40kb 5' of C11orf46
11	30283179	0.82	-0.92	rs11031032	G	C	0.24	0.43	0.13	0.33						Irf,Sox			11 hits	40kb 5' of C11orf46
11	30290972	0.82	-0.92	rs35665615	C	A	0.20	0.34	0.09	0.33						9 altered motifs			13 hits	32kb 5' of C11orf46
11	30291196	0.82	-0.92	rs12805098	T	C	0.19	0.34	0.09	0.33									13 hits	32kb 5' of C11orf46
11	30293038	0.82	-0.92	rs12793271	G	A	0.19	0.34	0.09	0.33						6 altered motifs			13 hits	30kb 5' of C11orf46
11	30293524	0.82	-0.92	rs61886116	G	T	0.02	0.34	0.09	0.33						4 altered motifs			12 hits	30kb 5' of C11orf46
11	30297173	0.82	-0.92	rs11031041	G	C	0.19	0.34	0.09	0.33						Foxm1,GATA			13 hits	26kb 5' of C11orf46
11	30297885	0.82	-0.92	rs61626579	C	T	0.19	0.34	0.09	0.33						GR			13 hits	25kb 5' of C11orf46
11	30305615	0.82	-0.92	rs12361937	G	A	0.19	0.34	0.09	0.33						Ets,TATA			13 hits	17kb 5' of C11orf46
11	30306434	0.82	-0.92	rs59475325	C	T	0.19	0.34	0.09	0.33						5 altered motifs			13 hits	17kb 5' of C11orf46
11	30309416	0.82	-0.92	rs7125524	G	A	0.19	0.34	0.09	0.33						Pou2f2,Sox			13 hits	14kb 5' of C11orf46
11	30311677	0.82	0.92	rs1222204	T	C	0.81	0.66	0.91	0.67						Hmx,Nkx2,Nkx3			13 hits	11kb 5' of C11orf46
11	30314787	0.82	0.92	rs1222203	A	G	0.81	0.66	0.91	0.67			FAT	20 tissues	CTCF,RAD21,SMC3			1 hit	13 hits	8.3kb 5' of C11orf46
11	30315066	0.82	0.92	rs1222202	G	A	0.81	0.66	0.91	0.67						Cdx2,Evi-1,Rad21			13 hits	8kb 5' of C11orf46
11	30322378	0.81	0.91	rs1222220	C	A	0.78	0.57	0.87	0.67		17 tissues	20 tissues	BLD,BRN		Nr2e3,Roaz		1 hit	13 hits	722bp 5' of C11orf46
11	30323214	0.82	0.92	rs1222218	A	G	0.80	0.66	0.91	0.67		24 tissues		49 tissues	19 bound proteins	11 altered motifs		1 hit	13 hits	C11orf46	intronic
		0.82	0.92	rs58336049	A	G	0.80	0.66	0.91	0.67		24 tissues		47 tissues	18 bound proteins	Rad21,Roaz			2 hits	C11orf46	intronic
11	30328146	0.81	0.91	rs201512844	TA	T	0.80	0.66	0.90	0.67			4 tissues			13 altered motifs			13 hits	C11orf46	intronic
11	30328638	0.8	0.89	rs1717774	G	C	0.80	0.65	0.91	0.68			10 tissues			Foxa,HNF1,TCF12			11 hits	C11orf46	intronic
11	30334510	0.81	0.9	rs1222205	A	G	0.81	0.66	0.91	0.67						6 altered motifs			13 hits	C11orf46	intronic
11	30342180	0.82	0.91	rs1765141	A	G	0.80	0.65	0.91	0.67				OVRY		10 altered motifs		1 hit	13 hits	4.6kb 3' of C11orf46
11	30344019	0.82	0.92	rs1228479	C	T	0.77	0.56	0.87	0.67			BLD			7 altered motifs			13 hits	6.4kb 3' of C11orf46
Query SNP: rs6589964 and variants with r2 >= 0.8
chr	pos (hg38)	LD	LD	variant	Ref	Alt	AFR	AMR	ASN	EUR	SiPhy	Promoter	Enhancer	DNAse	Proteins	Motifs	NHGRI/EBI	GRASP QTL	Selected eQTL	RefSeq	dbSNP
		(r²)	(D')				freq	freq	freq	freq	cons	histone marks	histone marks		bound	changed	GWAS hits	hits	hits	genes	func annot
11	122999975	1	1	rs6589964	A	C	0.63	0.38	0.53	0.54				LNG		CDP,Foxa	1 hit	1 hit	1 hit	18kb 5' of LOC341056
Query SNP: rs999460 and variants with r2 >= 0.8
chr	pos (hg38)	LD	LD	variant	Ref	Alt	AFR	AMR	ASN	EUR	SiPhy	Promoter	Enhancer	DNAse	Proteins	Motifs	NHGRI/EBI	GRASP QTL	Selected eQTL	RefSeq	dbSNP
		(r²)	(D')				freq	freq	freq	freq	cons	histone marks	histone marks		bound	changed	GWAS hits	hits	hits	genes	func annot
14	36515306	1	1	rs999460	C	T	0.03	0.24	0.06	0.39		6 tissues		7 tissues		5 altered motifs				1.1kb 3' of NKX2-1
Query SNP: rs4986938 and variants with r2 >= 0.8
chr	pos (hg38)	LD	LD	variant	Ref	Alt	AFR	AMR	ASN	EUR	SiPhy	Promoter	Enhancer	DNAse	Proteins	Motifs	NHGRI/EBI	GRASP QTL	Selected eQTL	RefSeq	dbSNP
		(r²)	(D')				freq	freq	freq	freq	cons	histone marks	histone marks		bound	changed	GWAS hits	hits	hits	genes	func annot
14	64233098	1	1	rs4986938	C	T	0.28	0.27	0.12	0.38		THYM	17 tissues	6 tissues		5 altered motifs			11 hits	ESR2	3'-UTR
14	64237804	0.84	0.97	rs13329021	T	G	0.37	0.32	0.23	0.35						8 altered motifs			9 hits	ESR2	intronic
Query SNP: rs12444979 and variants with r2 >= 0.8
chr	pos (hg38)	LD	LD	variant	Ref	Alt	AFR	AMR	ASN	EUR	SiPhy	Promoter	Enhancer	DNAse	Proteins	Motifs	NHGRI/EBI	GRASP QTL	Selected eQTL	RefSeq	dbSNP
		(r²)	(D')				freq	freq	freq	freq	cons	histone marks	histone marks		bound	changed	GWAS hits	hits	hits	genes	func annot
16	19821476	0.8	0.92	rs11642339	G	T	0.14	0.06	0.00	0.12						4 altered motifs			90 hits	IQCK	intronic
16	19830554	0.86	0.95	rs72769573	G	C	0.14	0.06	0.00	0.12			10 tissues	5 tissues		Myc			89 hits	IQCK	intronic
16	19832195	0.88	0.95	rs72769575	T	C	0.14	0.06	0.00	0.12			9 tissues			STAT,Sox			88 hits	IQCK	intronic
16	19833543	0.86	0.95	rs11641786	G	T	0.14	0.06	0.00	0.12			4 tissues	4 tissues		HDAC2,HMG-IY			89 hits	IQCK	intronic
16	19835770	0.86	0.95	rs11644668	A	T	0.14	0.06	0.00	0.12			BRN, MUS			Mef2			89 hits	IQCK	intronic
16	19844663	0.83	0.94	rs4780829	G	A	0.19	0.07	0.00	0.12			6 tissues			Ets,NERF1a,NF-kappaB			88 hits	IQCK	intronic
16	19847584	0.86	0.95	rs72769587	T	C	0.14	0.06	0.00	0.12			BRN	BRN		Hand1,Smad3			89 hits	IQCK	intronic
16	19848010	0.85	0.94	rs4782289	G	A	0.19	0.07	0.00	0.12						8 altered motifs			88 hits	IQCK	intronic
16	19848529	0.86	0.95	rs55909205	T	C	0.14	0.06	0.00	0.12						Foxc1,Nkx3			89 hits	IQCK	intronic
16	19852999	0.86	0.95	rs4780830	G	T	0.14	0.06	0.00	0.12			BRN			Gfi1,Nkx2,Pax-5			89 hits	IQCK	intronic
16	19853513	0.86	0.95	rs72769590	C	T	0.14	0.06	0.00	0.12			8 tissues	5 tissues		AP-2			89 hits	IQCK	intronic
16	19855438	0.85	0.94	rs4782292	A	C	0.21	0.07	0.00	0.12			4 tissues			6 altered motifs			88 hits	IQCK	intronic
16	19855699	0.83	0.94	rs4782294	C	T	0.21	0.07	0.00	0.12			4 tissues	KID		ERalpha-a,Gfi1			88 hits	IQCK	intronic
16	19860660	0.85	0.95	rs11865578	G	A	0.23	0.07	0.00	0.12		4 tissues	20 tissues	21 tissues	EBF1,JUND			1 hit	89 hits	GPRC5B	intronic
16	19862690	0.89	0.97	rs4782295	G	A	0.22	0.06	0.00	0.12			7 tissues			6 altered motifs			87 hits	GPRC5B	intronic
16	19864823	0.89	0.97	rs6497416	C	T	0.13	0.06	0.00	0.12			14 tissues	IPSC,BRN,MUS		Pitx3			89 hits	GPRC5B	intronic
16	19872042	0.92	0.99	rs61742688	G	A,C	0.13	0.06	0.00	0.12			5 tissues	LIV					88 hits	GPRC5B	missense
16	19881243	0.92	0.99	rs72771023	T	C	0.12	0.06	0.00	0.12		BRN	12 tissues	IPSC		5 altered motifs			87 hits	GPRC5B	intronic
16	19893022	0.89	0.96	rs66674044	A	T	0.18	0.07	0.00	0.12			ESC, IPSC	PANC	CEBPB				72 hits	8.2kb 5' of GPRC5B
16	19908624	0.98	0.99	rs11640942	C	T	0.09	0.06	0.00	0.12				MUS		AP-1,TCF12			75 hits	24kb 5' of GPRC5B
16	19910233	0.96	1	rs202042903	T	TTG	0.11	0.06	0.00	0.12					CEBPB	15 altered motifs			73 hits	25kb 5' of GPRC5B
16	19910234	0.94	1	rs199881241	T	TG	0.11	0.06	0.00	0.12					CEBPB	15 altered motifs			12 hits	25kb 5' of GPRC5B
16	19914869	0.99	1	rs8055543	T	C	0.04	0.06	0.00	0.12				IPSC		YY1			76 hits	30kb 5' of GPRC5B
16	19916385	0.99	1	rs72771041	T	G	0.07	0.06	0.00	0.12						NRSF			75 hits	32kb 5' of GPRC5B
16	19917340	0.99	1	rs7190603	T	C	0.07	0.06	0.00	0.12		LNG, LIV	ESC, ESDR, IPSC	LNG,SKIN	4 bound proteins				74 hits	33kb 5' of GPRC5B
16	19918297	0.89	0.95	rs151209987	A	C	0.08	0.07	0.00	0.13				IPSC		6 altered motifs			70 hits	33kb 5' of GPRC5B
16	19918437	0.95	1	rs150469214	C	T	0.05	0.06	0.01	0.12						ZID			72 hits	34kb 5' of GPRC5B
16	19919792	0.99	1	rs72771045	C	T	0.07	0.06	0.00	0.12						8 altered motifs			72 hits	35kb 5' of GPRC5B
16	19920038	0.99	1	rs72771047	G	A	0.08	0.06	0.00	0.12						8 altered motifs			69 hits	35kb 5' of GPRC5B
16	19920682	0.86	1	rs35090332	CCAA	C	0.43	0.12	0.19	0.14									10 hits	36kb 5' of GPRC5B
16	19920723	0.99	1	rs11640504	G	A	0.05	0.06	0.00	0.12						Maf			71 hits	36kb 5' of GPRC5B
16	19922189	1	1	rs72771049	G	T	0.08	0.06	0.00	0.12				KID					70 hits	37kb 5' of GPRC5B
16	19922278	1	1	rs12444979	C	T	0.09	0.06	0.00	0.12						LBP-1	1 hit		70 hits	37kb 5' of GPRC5B
16	19923751	1	1	rs12446554	G	T	0.09	0.06	0.00	0.12			GI			5 altered motifs	1 hit		71 hits	39kb 5' of GPRC5B
16	19924067	1	1	rs12446632	G	A	0.09	0.06	0.00	0.12			GI			Ets,p300	2 hits		70 hits	39kb 5' of GPRC5B
16	19924441	0.88	0.95	rs114285994	G	A	0.06	0.06	0.00	0.13						4 altered motifs			70 hits	40kb 5' of GPRC5B
16	19929176	1	1	rs11074418	C	T	0.08	0.06	0.00	0.12				ADRL	GATA2	Brachyury			70 hits	44kb 5' of GPRC5B
16	19930235	1	1	rs55880046	T	G	0.08	0.06	0.00	0.12						4 altered motifs			70 hits	45kb 5' of GPRC5B
16	19931009	1	1	rs7198972	A	G	0.08	0.06	0.00	0.12						Evi-1,OTX,p300			70 hits	46kb 5' of GPRC5B
16	19931605	1	1	rs7204864	C	T	0.17	0.08	0.00	0.12				ESDR		9 altered motifs			71 hits	47kb 5' of GPRC5B
16	19933041	1	1	rs11639988	A	G	0.25	0.08	0.00	0.12							1 hit		66 hits	48kb 5' of GPRC5B
16	19956346	0.96	0.99	rs112991346	T	C	0.27	0.08	0.00	0.13						Arnt,Zec			67 hits	72kb 5' of GPRC5B
16	19956500	0.98	0.99	rs11641335	C	T	0.27	0.08	0.00	0.12						9 altered motifs			67 hits	72kb 5' of GPRC5B
16	19958258	0.96	0.99	rs11643088	C	T	0.27	0.08	0.00	0.12									66 hits	73kb 5' of GPRC5B
16	19964085	0.96	0.99	rs8054079	C	T	0.25	0.08	0.00	0.12						GR,Pax-1,Sox			67 hits	68kb 3' of GPR139
16	19964096	0.96	0.99	rs8054082	C	T	0.25	0.08	0.00	0.12						AhR,Pax-1			67 hits	68kb 3' of GPR139
16	19964409	0.92	0.99	rs148965598	A	G	0.05	0.06	0.00	0.12						GR			70 hits	67kb 3' of GPR139
16	19964460	0.96	0.99	rs148069489	C	T	0.25	0.08	0.01	0.12						Rad21,Zfx			68 hits	67kb 3' of GPR139
16	19964659	0.96	0.99	rs8059504	G	A	0.26	0.08	0.00	0.12									68 hits	67kb 3' of GPR139
16	19966098	0.96	0.99	rs56791931	G	T	0.25	0.08	0.00	0.12						HP1-site-factor,Zfp128			69 hits	66kb 3' of GPR139
16	19966151	0.96	0.99	rs58109580	T	G	0.26	0.08	0.00	0.12						5 altered motifs			68 hits	66kb 3' of GPR139
16	19966279	0.96	0.99	rs58653754	C	A	0.25	0.08	0.00	0.12						5 altered motifs			68 hits	65kb 3' of GPR139
16	19966295	0.96	0.99	rs59323025	C	A	0.25	0.08	0.00	0.12						AIRE,CEBPB			67 hits	65kb 3' of GPR139
16	19966411	0.98	0.99	rs9938120	C	T	0.34	0.08	0.00	0.12						4 altered motifs			67 hits	65kb 3' of GPR139
Query SNP: rs12324955 and variants with r2 >= 0.8
chr	pos (hg38)	LD	LD	variant	Ref	Alt	AFR	AMR	ASN	EUR	SiPhy	Promoter	Enhancer	DNAse	Proteins	Motifs	NHGRI/EBI	GRASP QTL	Selected eQTL	RefSeq	dbSNP
		(r²)	(D')				freq	freq	freq	freq	cons	histone marks	histone marks		bound	changed	GWAS hits	hits	hits	genes	func annot
16	53985774	1	1	rs12324955	G	A	0.54	0.32	0.16	0.26			LNG			Irf				FTO	intronic
Query SNP: rs1073768 and variants with r2 >= 0.8
chr	pos (hg38)	LD	LD	variant	Ref	Alt	AFR	AMR	ASN	EUR	SiPhy	Promoter	Enhancer	DNAse	Proteins	Motifs	NHGRI/EBI	GRASP QTL	Selected eQTL	RefSeq	dbSNP
		(r²)	(D')				freq	freq	freq	freq	cons	histone marks	histone marks		bound	changed	GWAS hits	hits	hits	genes	func annot
20	37248607	1	1	rs1073768	T	C	0.96	0.45	0.38	0.58				BLD		Nr2f2,Rad21		1 hit	2 hits	2.5kb 3' of GHRH
Query SNP: rs4633 and variants with r2 >= 0.8
chr	pos (hg38)	LD	LD	variant	Ref	Alt	AFR	AMR	ASN	EUR	SiPhy	Promoter	Enhancer	DNAse	Proteins	Motifs	NHGRI/EBI	GRASP QTL	Selected eQTL	RefSeq	dbSNP
		(r²)	(D')				freq	freq	freq	freq	cons	histone marks	histone marks		bound	changed	GWAS hits	hits	hits	genes	func annot
22	19961340	0.98	1	rs165656	G	C	0.43	0.41	0.27	0.52			15 tissues	5 tissues	4 bound proteins	E2F			4 hits	COMT	intronic
22	19961490	1	1	rs165722	C	T	0.51	0.41	0.27	0.52			15 tissues	9 tissues	4 bound proteins	5 altered motifs			3 hits	COMT	intronic
22	19962712	1	1	rs4633	C	T	0.33	0.39	0.27	0.52		ESC, IPSC	24 tissues	23 tissues	7 bound proteins	6 altered motifs			5 hits	COMT	synonymous
22	19963748	0.99	1	rs4680	G	A	0.31	0.39	0.29	0.52			19 tissues	5 tissues	POL2,NR4A1		2 hits		4 hits	COMT	missense
