# Supplementary material for: Maternal Age at Menarche Gene Polymorphisms Are Associated with Offspring Birth Weight
Source: Life (Basel). 2023 Jul 7;13(7):1525. doi: 10.3390/life13071525 (PMC10381708; doi:10.3390/life13071525)
Supplement: Supplementary file 1 [file life-13-01525-s001.zip › Supplementary Table S7.xlsx]

## Sheet: Лист1
Supplementary Table S7. Cis-eQTL values of the BW-associated SNPs in blood
(according to Blood eQTL browser (http://genenetwork.nl/bloodeqtlbrowser/). FDR≤0.05)
Chr	SNP	Gene	Alleles	Minore allele	Expressed gene	Mechanism	Z-score	P	FDR
2	rs713586	RBJ	T/C	C	CENPO, ADCY3, RBJ	Cis	-8.75	2.1*10-18	0
2	rs7589318	POMC	A/G	A	RBJ	Cis	-4.94	7.8*10-7	0
9	rs10441737	ZNF483	T/C	C	KIAA0368	Cis	-6	1.9*10-9	0
20	rs1073768	GHRH	T/C	T	MANBAL	Cis	-19.29	6.7*10-83	0
22	rs4633	COMT	C/T	C	COMT	Cis	-4.14	3.4*10-5	0.02
