# Supplementary material for: Maternal Age at Menarche Gene Polymorphisms Are Associated with Offspring Birth Weight
Source: Life (Basel). 2023 Jul 7;13(7):1525. doi: 10.3390/life13071525 (PMC10381708; doi:10.3390/life13071525)
Supplement: Supplementary file 1 [file life-13-01525-s001.zip › Supplementary Table S8.xlsx]

## Sheet: Лист1
Supplementary Table S8. Cis-eQTL values of the SNPs in high LD (r2≥0.80) with the BW-associated SNPs in blood
(according to Blood eQTL browser (http://genenetwork.nl/bloodeqtlbrowser/), FDR≤0.05)
Chr	Lead SNP	Position lead SNP(hg38)	Proxy SNP	Position proxy SNP (hg38)	Distance (bp) between proxy and lead SNP	r2 between lead and proxy	D between lead and proxy	Gene Symbol	Z-score	p	FDR
2	rs713586	24935139	rs11676272	24918669	16470	0.93	0.97	CENPO,ADCY3	-8.53	0.000000000000000015	0
								RBJ	-5.52	0.0000000334	0
2	rs713586	24935139	rs6752378	24927247	7892	0.96	0.98	CENPO,ADCY3	-8.82	1.17E-18	0
								RBJ	-5.63	0.0000000178	0
2	rs713586	24935139	rs10182181	24927427	7712	0.96	0.98	CENPO,ADCY3	-8.78	1.59E-18	0
								RBJ	-5.63	0.0000000178	0
2	rs713586	24935139	rs2384054	24933904	1235	0.99	1	CENPO,ADCY3	-8.75	2.14E-18	0
								RBJ	-5.42	0.0000000603	0
2	rs713586	24935139	rs713587	24935412	-273	0.99	1	CENPO,ADCY3	-8.71	3.08E-18	0
								RBJ	-5.38	0.0000000727	0
2	rs713586	24935139	rs1172294	24946331	-11192	0.81	0.9	CENPO,ADCY3	-7.81	0.0000000000000057	0
								RBJ	-4.29	0.0000183	0.01
9	rs10441737	111539305	rs10980926	111531354	7951	0.98	1	KIAA0368	-6.02	0.00000000176	0
22	rs4633	19962712	rs4680	19963748	-1036	0.99	1	COMT	-4.27	0.0000195	0.01
